# Supplementary material for: Crystal structure of bis­[μ-2-(diiso­propyl­phosphor­yl)propan-2-olato-κ3 O 1,O 2:O 1]bis­[chlorido­oxidovanadium(IV)]
Source: Acta Crystallogr E Crystallogr Commun. 2016 May 6;72(Pt 6):785–8. doi: 10.1107/S2056989016007362 (PMC4908574; doi:10.1107/S2056989016007362)
Supplement: Supplementary file 1 [file e-72-00785-sup1.cif]

##############################################################################
#                                                                            #
# This CIF contains the data in a paper accepted for publication in          #
# Acta Crystallographica Section E. It conforms to the requirements of       #
# Notes for Authors for Acta Crystallographica Section E, and has been       #
# peer reviewed under the auspices of the IUCr Commission on Journals.       #
#                                                                            #
# Full details of the Crystallographic Information File format               #
# are given in the paper "The Crystallographic Information File (CIF):       #
# a New Standard Archive File for Crystallography" by S. R. Hall, F. H.      #
# Allen and I. D. Brown [Acta Cryst. (1991), A47, 655-685].                  #
#                                                                            #
# The current version of the core CIF dictionary is obtainable from          #
# ftp://ftp.iucr.org/pub/cif_core.dic.                                       #
#                                                                            #
# Software is freely available for graphical display of the structure(s)     #
# in this CIF. For information consult the CIF software page                 #
# http://www.iucr.org/resources/cif/software.                                #
#                                                                            #
# This file may be used for bona fide research purposes within the           #
# scientific community so long as proper attribution is given to the journal # 
# article from which it was obtained.                                        #
#                                                                            #
##############################################################################
data_New_Global_Publ_Block
_journal_date_recd_electronic     2016-04-30
_journal_date_accepted     2016-05-03
_journal_name_full     'Acta Crystallographica, Section E'
_journal_year     2016
_journal_volume     72
_journal_issue      6
_journal_page_first     785
_journal_page_last     788
_journal_paper_category     GM
_journal_paper_doi     10.1107/S2056989016007362
_journal_coeditor_code     HB7583
_publ_contact_author_name     'Matthias Weil'
_publ_contact_author_address
;
Institute of Chemical Technologies and Analytics
Vienna University of Technology, Getreidemarkt 9, A-1060 Vienna,
Austria
;
_publ_contact_author_email     matthias.weil@tuwien.ac.at
_publ_contact_author_fax     ?
_publ_contact_author_phone     ?
_publ_section_title
;\
Crystal structure of
bis[\m-2-(diisopropylphosphoryl)propan-2-olato-\k^3^<i>O</i>^1^,<i>O</i>^2^:\
<i>O</i>^1^]bis[chloridooxidovanadium(IV)]
;
loop_
    _publ_author_name
    _publ_author_footnote
    _publ_author_address
    'Glatz, Mathias' .
;
Institute of Applied Synthetic Chemistry, Vienna University of Technology,
Getreidemarkt 9/163-OC, 1060 Vienna, Austria
;
    'St\"oger, Berthold' .
;
Institute of Chemical Technologies and Analytics,
Vienna University of Technology, Getreidemarkt 9, A-1060 Vienna, Austria
;
    'Weil, Matthias' .
;
Institute of Chemical Technologies and Analytics,
Vienna University of Technology, Getreidemarkt 9, A-1060 Vienna, Austria
;
    'Kirchner, Karl' .
;
Institute of Applied Synthetic Chemistry, Vienna University of Technology,
Getreidemarkt 9/163-OC, 1060 Vienna, Austria
;
_publ_section_synopsis
;
The dinuclear title molecular complex is centrosymmetric, with the V^IV^ atom
in a distorted square-pyramidal coordination environment.
;
data_I
_database_code_depnum_ccdc_archive 'CCDC 1477727'
_chemical_name_systematic
;\
Bis[\m-2-(diisopropylphosphoryl)propan-2-olato-\
\k^3^<i>O</i>^1^,<i>O</i>^2^:<i>O</i>^1^]bis[chloridooxidovanadium(IV)]
;
_chemical_name_common     ?
_chemical_formula_moiety     'C18 H40 Cl2 O6 P2 V2'
_chemical_formula_sum     'C18 H40 Cl2 O6 P2 V2'
_chemical_formula_structural     ?
_chemical_formula_analytical     ?
_chemical_formula_iupac     '[V2 (C9 H20 O2 P1)2 Cl2 O2]'
_chemical_formula_weight     587.2
_chemical_melting_point     ?
_symmetry_cell_setting     triclinic
_symmetry_space_group_name_H-M     'P -1'
_symmetry_space_group_name_Hall     '-P 1'
loop_
    _space_group_symop_id
    _space_group_symop_operation_xyz
    1 x,y,z
    2 -x,-y,-z
_cell_length_a     8.0592(17)
_cell_length_b     8.611(2)
_cell_length_c     10.170(2)
_cell_angle_alpha     104.148(7)
_cell_angle_beta     96.778(6)
_cell_angle_gamma     98.132(6)
_cell_volume     668.9(3)
_cell_formula_units_Z     1
_cell_measurement_reflns_used     4741
_cell_measurement_theta_min     2.5
_cell_measurement_theta_max     25.5
_cell_measurement_temperature     100
_cell_special_details     ?
_exptl_crystal_description     plate
_exptl_crystal_colour     'translucent pale violet'
_exptl_crystal_size_max     0.38
_exptl_crystal_size_mid     0.18
_exptl_crystal_size_min     0.01
_exptl_crystal_size_rad     ?
_exptl_crystal_density_diffrn     1.4579
_exptl_crystal_density_meas     ?
_exptl_crystal_density_method     ?
_exptl_crystal_F_000     306
loop_
    _exptl_crystal_face_index_h
    _exptl_crystal_face_index_k
    _exptl_crystal_face_index_l
    _exptl_crystal_face_perp_dist
    ? ? ? ?
_exptl_absorpt_coefficient_mu     1.047
_exptl_absorpt_correction_type     multi-scan
_exptl_absorpt_process_details
;
(<i>SADABS</i>; Bruker, 2015)
;
_exptl_absorpt_correction_T_min     0.80
_exptl_absorpt_correction_T_max     0.99
_exptl_special_details     ?
_diffrn_ambient_temperature     100
_diffrn_radiation_type     'Mo K\a'
_diffrn_radiation_wavelength     0.71073
_diffrn_radiation_source     'X-ray tube'
_diffrn_radiation_monochromator     graphite
_diffrn_measurement_device_type     'Bruker Kappa APEXII CCD'
_diffrn_measurement_device     'four-circle diffractometer'
_diffrn_measurement_method     '\w- and \f-scans'
_diffrn_detector_area_resol_mean     ?
_diffrn_reflns_number     13875
_diffrn_reflns_av_R_equivalents     0.0527
_diffrn_reflns_theta_min     2.09
_diffrn_reflns_theta_max     28.01
_diffrn_reflns_theta_full     28.01
_diffrn_measured_fraction_theta_max     0.99
_diffrn_measured_fraction_theta_full     0.99
_diffrn_reflns_limit_h_min     -10
_diffrn_reflns_limit_h_max     10
_diffrn_reflns_limit_k_min     -11
_diffrn_reflns_limit_k_max     11
_diffrn_reflns_limit_l_min     -13
_diffrn_reflns_limit_l_max     13
_diffrn_reflns_reduction_process     ?
_diffrn_standards_number     ?
_diffrn_standards_interval_count     ?
_diffrn_standards_interval_time     ?
_diffrn_standards_decay_%     ?
loop_
    _diffrn_standard_refln_index_h
    _diffrn_standard_refln_index_k
    _diffrn_standard_refln_index_l
    ? ? ?
loop_
    _refln_index_h
    _refln_index_k
    _refln_index_l
    _refln_observed_status
    _refln_F_squared_meas
    _refln_F_squared_calc
    0 0 2 o 2634.82 2270.08
    0 0 3 o 2444.73 2242.00
    0 0 4 o 497.08 423.71
    0 0 5 o 2241.46 2181.88
    0 0 6 o 182.37 180.76
    0 0 7 o 2012.94 2041.85
    0 0 8 o 334.18 344.90
    0 0 9 < 7.40 0.02
    0 0 10 o 65.61 62.96
    0 0 11 o 95.85 67.67
    0 0 12 < 55.48 36.06
    0 1 -13 o 71.56 35.67
    0 1 -12 o 269.37 203.07
    0 1 -11 < 5.15 19.46
    0 1 -10 o 315.36 315.55
    0 1 -9 o 590.36 560.17
    0 1 -8 o 885.62 944.70
    0 1 -7 o 1802.11 1889.96
    0 1 -6 o 593.73 625.32
    0 1 -5 o 1083.74 1048.23
    0 1 -4 o 127.69 104.61
    0 1 -3 o 4406.22 4241.00
    0 1 -2 o 1252.92 1164.46
    0 1 -1 o 283.84 237.20
    0 1 0 o 11353.50 10276.70
    0 1 1 o 2621.15 2277.32
    0 1 2 o 100.19 102.50
    0 1 3 o 166.77 205.49
    0 1 4 o 138.79 97.13
    0 1 5 o 323.08 329.41
    0 1 6 o 335.95 356.79
    0 1 7 o 660.31 670.53
    0 1 8 o 238.17 229.41
    0 1 9 o 179.95 177.95
    0 1 10 o 54.52 47.36
    0 1 11 o 465.08 382.58
    0 1 12 < -4.66 0.05
    0 2 -13 < 39.40 18.85
    0 2 -12 o 131.23 108.59
    0 2 -11 o 113.05 110.69
    0 2 -10 o 131.39 133.10
    0 2 -9 o 46.64 38.56
    0 2 -8 o 73.98 70.97
    0 2 -7 o 1555.58 1653.98
    0 2 -6 o 220.16 213.25
    0 2 -5 o 666.10 677.45
    0 2 -4 o 1424.19 1472.25
    0 2 -3 o 1941.86 1927.09
    0 2 -2 o 997.22 939.87
    0 2 -1 o 145.86 113.44
    0 2 0 o 160.17 175.26
    0 2 1 o 344.63 354.36
    0 2 2 o 1205.32 1111.72
    0 2 3 o 2813.49 2889.55
    0 2 4 o 589.55 637.39
    0 2 5 o 298.32 330.53
    0 2 6 o 50.82 67.48
    0 2 7 < 9.17 11.40
    0 2 8 o 475.70 507.26
    0 2 9 o 92.79 92.89
    0 2 10 o 204.24 209.29
    0 2 11 o 152.29 145.19
    0 2 12 < 8.52 0.23
    0 3 -13 < 12.70 4.41
    0 3 -12 o 278.05 259.22
    0 3 -11 o 654.85 646.60
    0 3 -10 o 32.65 33.46
    0 3 -9 < 22.51 17.73
    0 3 -8 o 410.73 450.20
    0 3 -7 o 418.61 446.57
    0 3 -6 o 2676.15 2846.17
    0 3 -5 o 735.90 750.79
    0 3 -4 o 6950.98 7018.81
    0 3 -3 o 499.34 448.06
    0 3 -2 o 129.46 139.58
    0 3 -1 o 2728.25 2519.79
    0 3 0 o 310.54 331.05
    0 3 1 o 2505.04 2591.23
    0 3 2 o 105.98 103.78
    0 3 3 o 1105.61 1273.04
    0 3 4 o 55.00 65.21
    0 3 5 < 3.70 10.46
    0 3 6 o 190.89 197.24
    0 3 7 o 209.71 214.88
    0 3 8 o 123.51 121.69
    0 3 9 < 5.79 1.03
    0 3 10 < 19.14 11.30
    0 3 11 < -18.65 0.66
    0 4 -13 o 184.13 136.21
    0 4 -12 o 569.13 490.65
    0 4 -11 o 350.42 315.94
    0 4 -10 o 35.22 39.14
    0 4 -9 o 50.98 70.66
    0 4 -8 o 279.66 299.93
    0 4 -7 o 653.40 654.94
    0 4 -6 o 539.70 536.09
    0 4 -5 o 448.52 467.94
    0 4 -4 o 1843.76 1858.48
    0 4 -3 < 4.18 0.82
    0 4 -2 o 35.86 39.26
    0 4 -1 o 31.68 17.75
    0 4 0 o 177.38 217.52
    0 4 1 o 77.03 80.94
    0 4 2 o 143.13 145.64
    0 4 3 o 283.36 284.33
    0 4 4 o 279.82 301.83
    0 4 5 o 312.14 375.81
    0 4 6 o 302.17 302.71
    0 4 7 o 305.23 327.40
    0 4 8 < 4.82 35.05
    0 4 9 o 41.97 69.31
    0 4 10 < 49.37 66.75
    0 5 -13 o 139.27 127.54
    0 5 -12 o 55.00 51.68
    0 5 -11 o 97.94 109.52
    0 5 -10 < -4.66 0.43
    0 5 -9 < 5.95 0.15
    0 5 -8 o 33.77 28.11
    0 5 -7 o 217.91 209.62
    0 5 -6 < 4.50 1.79
    0 5 -5 o 29.11 30.38
    0 5 -4 o 127.69 127.80
    0 5 -3 o 380.01 411.28
    0 5 -2 o 67.86 84.65
    0 5 -1 o 1175.57 1227.58
    0 5 0 o 412.66 426.76
    0 5 1 o 87.81 109.04
    0 5 2 < -0.80 0.78
    0 5 3 o 17.37 30.95
    0 5 4 o 619.79 557.49
    0 5 5 o 123.67 157.26
    0 5 6 o 717.56 674.55
    0 5 7 o 167.89 140.84
    0 5 8 < 34.25 28.03
    0 5 9 < 25.57 2.19
    0 6 -12 < 7.40 40.02
    0 6 -11 o 241.39 238.63
    0 6 -10 o 214.85 230.82
    0 6 -9 o 154.54 162.85
    0 6 -8 o 353.15 349.90
    0 6 -7 o 57.89 64.33
    0 6 -6 o 85.39 97.90
    0 6 -5 < 16.24 25.79
    0 6 -4 o 509.47 483.67
    0 6 -3 o 1527.76 1526.11
    0 6 -2 o 37.31 48.33
    0 6 -1 o 545.33 562.37
    0 6 0 < 0.48 1.29
    0 6 1 < 13.51 20.65
    0 6 2 o 119.00 133.11
    0 6 3 o 307.00 308.09
    0 6 4 o 79.77 87.64
    0 6 5 < -10.94 2.53
    0 6 6 < 10.94 0.76
    0 6 7 o 128.17 115.08
    0 6 8 o 156.80 145.65
    0 6 9 o 179.63 53.76
    0 7 -12 < 45.67 39.09
    0 7 -11 o 182.53 215.60
    0 7 -10 o 69.47 75.44
    0 7 -9 o 286.74 290.21
    0 7 -8 o 306.03 307.91
    0 7 -7 < 2.25 11.99
    0 7 -6 < 14.47 16.01
    0 7 -5 o 30.07 42.21
    0 7 -4 o 294.13 258.34
    0 7 -3 o 114.18 108.77
    0 7 -2 o 121.26 138.60
    0 7 -1 o 49.21 62.36
    0 7 0 o 292.20 288.96
    0 7 1 < -5.79 0.32
    0 7 2 o 718.21 703.05
    0 7 3 o 360.39 342.80
    0 7 4 o 49.05 43.74
    0 7 5 < 26.37 23.12
    0 7 6 o 99.55 91.17
    0 7 7 < 34.74 37.27
    0 8 -11 < 16.24 30.46
    0 8 -10 < -24.60 1.34
    0 8 -9 < -23.00 1.80
    0 8 -8 o 280.79 291.00
    0 8 -7 o 425.36 400.43
    0 8 -6 < 16.24 33.79
    0 8 -5 o 105.33 98.73
    0 8 -4 < 15.12 11.76
    0 8 -3 o 38.11 70.69
    0 8 -2 < -3.86 2.83
    0 8 -1 o 43.90 48.92
    0 8 0 o 1017.97 902.47
    0 8 1 o 161.14 169.78
    0 8 2 o 532.62 490.73
    0 8 3 < 27.34 32.14
    0 8 4 < -1.77 0.06
    0 8 5 o 56.13 67.92
    0 8 6 < -12.22 0.37
    0 9 -10 < -15.60 0.32
    0 9 -9 < 37.95 56.46
    0 9 -8 o 104.05 139.02
    0 9 -7 o 536.97 479.88
    0 9 -6 < 5.95 1.97
    0 9 -5 o 178.83 168.98
    0 9 -4 < -14.63 0.39
    0 9 -3 < -0.80 16.37
    0 9 -2 < -0.80 3.85
    0 9 -1 o 197.96 190.35
    0 9 0 o 105.82 98.87
    0 9 1 o 117.72 120.02
    0 9 2 < 10.13 11.84
    0 9 3 o 132.03 111.39
    0 9 4 o 113.05 102.42
    0 10 -9 < 3.54 2.13
    0 10 -8 o 55.32 58.63
    0 10 -7 o 101.64 101.85
    0 10 -6 o 57.57 85.81
    0 10 -5 o 51.62 62.25
    0 10 -4 o 130.42 137.88
    0 10 -3 < 1.45 5.27
    0 10 -2 o 59.02 60.73
    0 10 -1 o 54.68 50.58
    0 10 0 < -3.06 10.05
    0 10 1 o 63.36 81.53
    0 10 2 o 122.86 125.09
    0 11 -6 o 55.32 71.19
    0 11 -5 < -20.58 6.59
    0 11 -4 o 299.76 267.59
    0 11 -3 < 32.00 34.26
    0 11 -2 o 50.50 74.96
    0 11 -1 < -47.92 1.68
    1 -11 1 < -1.45 8.76
    1 -11 2 < -17.21 18.32
    1 -11 3 < -16.89 10.38
    1 -11 4 < 14.31 5.85
    1 -11 5 < 7.40 23.54
    1 -11 6 < -5.63 28.91
    1 -10 -3 o 63.04 77.14
    1 -10 -2 < -2.57 15.70
    1 -10 -1 o 76.07 89.75
    1 -10 0 o 120.29 132.81
    1 -10 1 < -16.08 0.40
    1 -10 2 o 56.61 55.24
    1 -10 3 < -20.58 4.05
    1 -10 4 < 29.91 38.25
    1 -10 5 < -19.94 0.75
    1 -10 6 < -6.11 11.25
    1 -10 7 o 269.53 240.80
    1 -10 8 < 42.29 67.41
    1 -10 9 < 32.32 69.09
    1 -9 -5 o 64.81 56.55
    1 -9 -4 < -26.70 0.44
    1 -9 -3 o 62.72 91.16
    1 -9 -2 < 41.81 45.45
    1 -9 -1 o 97.62 107.38
    1 -9 0 o 256.66 229.96
    1 -9 1 < 26.05 35.67
    1 -9 2 o 187.03 173.66
    1 -9 3 o 59.50 62.37
    1 -9 4 < 7.40 18.33
    1 -9 5 < -16.89 0.75
    1 -9 6 < 10.13 15.71
    1 -9 7 o 306.36 319.86
    1 -9 8 o 45.83 72.11
    1 -9 9 o 68.67 93.68
    1 -9 10 o 109.03 135.62
    1 -8 -6 o 69.47 89.52
    1 -8 -5 o 52.91 65.34
    1 -8 -4 < 19.78 38.68
    1 -8 -3 o 72.21 76.41
    1 -8 -2 < -2.41 9.66
    1 -8 -1 o 113.38 93.47
    1 -8 0 o 104.85 100.60
    1 -8 1 < 10.13 28.70
    1 -8 2 o 32.00 43.40
    1 -8 3 o 462.99 449.89
    1 -8 4 o 178.83 196.57
    1 -8 5 o 188.32 199.22
    1 -8 6 o 310.54 269.66
    1 -8 7 < -9.01 2.71
    1 -8 8 o 284.97 287.71
    1 -8 9 o 53.07 75.70
    1 -8 10 o 294.94 295.54
    1 -8 11 o 76.71 91.76
    1 -7 -8 o 96.01 98.91
    1 -7 -7 < 36.02 41.42
    1 -7 -6 < 10.61 13.77
    1 -7 -5 < 29.59 30.47
    1 -7 -4 o 518.79 471.72
    1 -7 -3 o 36.02 39.21
    1 -7 -2 o 280.62 277.71
    1 -7 -1 < -0.80 0.40
    1 -7 0 < 14.63 21.80
    1 -7 1 o 200.70 226.27
    1 -7 2 o 55.96 67.10
    1 -7 3 o 2515.33 2411.57
    1 -7 4 o 479.88 463.71
    1 -7 5 o 159.21 177.02
    1 -7 6 o 172.88 172.92
    1 -7 7 < 0.32 31.51
    1 -7 8 o 100.83 113.10
    1 -7 9 o 140.23 162.85
    1 -7 10 o 164.19 208.28
    1 -7 11 o 180.44 208.16
    1 -7 12 < 27.98 91.94
    1 -6 -9 o 73.65 46.71
    1 -6 -8 < -7.88 0.14
    1 -6 -7 o 159.85 186.25
    1 -6 -6 o 126.88 124.89
    1 -6 -5 o 174.00 178.12
    1 -6 -4 o 828.21 778.56
    1 -6 -3 o 46.32 45.54
    1 -6 -2 o 507.05 516.61
    1 -6 -1 o 50.98 56.16
    1 -6 0 o 49.05 54.15
    1 -6 1 o 935.31 972.46
    1 -6 2 < -2.57 0.32
    1 -6 3 o 2312.54 2329.41
    1 -6 4 o 255.54 256.39
    1 -6 5 o 84.43 98.23
    1 -6 6 o 43.90 45.71
    1 -6 7 < 21.55 22.50
    1 -6 8 < 13.19 19.10
    1 -6 9 < 20.26 35.30
    1 -6 10 < -6.59 4.97
    1 -6 11 o 94.08 81.19
    1 -6 12 o 44.22 37.95
    1 -5 -10 < 25.41 6.80
    1 -5 -9 < 28.95 9.66
    1 -5 -8 < 12.54 0.30
    1 -5 -7 o 124.79 108.00
    1 -5 -6 < 4.18 0.73
    1 -5 -5 o 379.05 361.78
    1 -5 -4 o 896.07 920.75
    1 -5 -3 o 96.97 110.54
    1 -5 -2 < -0.80 1.97
    1 -5 -1 o 452.06 489.55
    1 -5 0 o 316.97 347.74
    1 -5 1 < 1.77 1.16
    1 -5 2 < 1.29 8.07
    1 -5 3 o 160.01 158.32
    1 -5 4 o 1086.48 1105.63
    1 -5 5 o 92.95 88.42
    1 -5 6 o 794.59 792.17
    1 -5 7 o 82.50 69.34
    1 -5 8 o 157.28 189.46
    1 -5 9 o 107.26 108.45
    1 -5 10 < -1.77 0.38
    1 -5 11 o 149.08 146.88
    1 -5 12 o 109.68 118.08
    1 -4 -10 < 3.86 4.19
    1 -4 -9 o 59.34 75.82
    1 -4 -8 o 457.36 415.74
    1 -4 -7 < 29.59 34.19
    1 -4 -6 o 75.91 80.88
    1 -4 -5 < 8.20 20.15
    1 -4 -4 o 320.02 334.30
    1 -4 -3 o 1755.80 1902.80
    1 -4 -2 o 149.40 157.79
    1 -4 -1 o 1971.93 2113.19
    1 -4 0 o 56.29 56.34
    1 -4 1 o 1730.07 1773.78
    1 -4 2 o 192.82 178.49
    1 -4 3 < 0.16 0.63
    1 -4 4 o 1947.01 2052.22
    1 -4 5 o 329.03 319.35
    1 -4 6 o 1071.52 1157.02
    1 -4 7 o 52.43 68.68
    1 -4 8 o 373.26 397.04
    1 -4 9 o 188.80 201.00
    1 -4 10 o 101.47 99.30
    1 -4 11 o 314.56 319.87
    1 -4 12 < 0.80 16.14
    1 -4 13 < 12.38 6.15
    1 -3 -11 o 167.57 151.77
    1 -3 -10 o 115.31 125.31
    1 -3 -9 o 531.98 513.89
    1 -3 -8 o 1122.98 1064.11
    1 -3 -7 o 26.70 28.26
    1 -3 -6 < 4.99 3.24
    1 -3 -5 o 1177.82 1197.56
    1 -3 -4 o 154.71 165.90
    1 -3 -3 o 767.90 814.98
    1 -3 -2 o 723.84 701.49
    1 -3 -1 o 4544.84 4572.23
    1 -3 0 o 8.84 2.30
    1 -3 1 o 81.86 66.43
    1 -3 2 o 256.50 254.15
    1 -3 3 o 28.30 23.39
    1 -3 4 o 68.51 68.88
    1 -3 5 < 4.99 11.32
    1 -3 6 o 257.79 258.35
    1 -3 7 o 524.42 529.58
    1 -3 8 o 51.46 56.04
    1 -3 9 o 542.27 547.02
    1 -3 10 o 393.68 343.78
    1 -3 11 < 14.96 3.35
    1 -3 12 o 62.08 45.11
    1 -3 13 < 23.64 14.27
    1 -2 -12 < -16.24 0.39
    1 -2 -11 o 339.48 313.89
    1 -2 -10 < 15.92 27.88
    1 -2 -9 o 210.03 199.97
    1 -2 -8 o 332.25 321.87
    1 -2 -7 o 37.15 38.49
    1 -2 -6 < -4.34 2.55
    1 -2 -5 < 7.08 0.98
    1 -2 -4 < 5.47 14.58
    1 -2 -3 o 108.55 77.05
    1 -2 -2 o 664.17 639.35
    1 -2 -1 o 3298.19 3178.24
    1 -2 0 o 574.44 609.11
    1 -2 1 o 356.85 347.98
    1 -2 2 o 3069.99 2936.48
    1 -2 3 o 260.20 291.75
    1 -2 4 o 573.47 561.64
    1 -2 5 o 55.96 55.44
    1 -2 6 < 5.15 7.74
    1 -2 7 o 1651.27 1694.35
    1 -2 8 o 273.55 274.25
    1 -2 9 o 1255.66 1190.90
    1 -2 10 o 292.53 277.98
    1 -2 11 o 103.89 94.50
    1 -2 12 < 19.94 15.36
    1 -2 13 < -3.86 2.12
    1 -1 -12 < 8.52 25.73
    1 -1 -11 < 38.92 29.25
    1 -1 -10 < 1.61 11.62
    1 -1 -9 < -4.66 1.26
    1 -1 -8 o 160.66 151.02
    1 -1 -7 o 759.70 746.70
    1 -1 -6 < -2.09 2.50
    1 -1 -5 o 2438.46 2541.09
    1 -1 -4 o 149.56 141.27
    1 -1 -3 o 4707.10 4367.12
    1 -1 -2 o 51.14 40.74
    1 -1 -1 o 2994.89 2819.34
    1 -1 0 o 15650.00 13129.10
    1 -1 1 o 183.65 178.15
    1 -1 2 o 5548.34 4794.10
    1 -1 3 o 122.86 106.08
    1 -1 4 o 164.35 132.69
    1 -1 5 o 134.93 128.44
    1 -1 6 o 368.91 391.27
    1 -1 7 o 1132.47 1202.86
    1 -1 8 < 5.31 1.16
    1 -1 9 o 416.52 412.95
    1 -1 10 o 270.49 207.22
    1 -1 11 o 96.01 72.60
    1 -1 12 < -1.45 4.73
    1 0 -12 o 211.63 158.59
    1 0 -11 o 87.48 91.54
    1 0 -10 o 60.79 62.86
    1 0 -9 o 367.79 358.21
    1 0 -8 o 723.03 772.44
    1 0 -7 o 256.50 266.03
    1 0 -6 o 1149.84 1204.19
    1 0 -5 o 3225.50 3329.67
    1 0 -4 o 448.04 413.21
    1 0 -3 o 99.87 94.75
    1 0 -2 o 740.08 680.26
    1 0 -1 o 71.24 43.25
    1 0 0 o 3592.16 3190.33
    1 0 1 o 2251.11 1984.34
    1 0 2 o 3843.68 3329.47
    1 0 3 o 648.57 679.72
    1 0 4 < 7.88 22.23
    1 0 5 o 1352.15 1417.71
    1 0 6 o 1402.32 1530.72
    1 0 7 o 339.81 348.36
    1 0 8 < -1.93 1.09
    1 0 9 o 90.70 78.67
    1 0 10 o 315.36 269.23
    1 0 11 o 560.93 500.79
    1 0 12 < 30.72 30.94
    1 1 -13 o 199.09 150.33
    1 1 -12 o 203.27 156.45
    1 1 -11 < 18.17 20.22
    1 1 -10 < -3.86 2.85
    1 1 -9 < 0.96 0.26
    1 1 -8 o 375.51 402.06
    1 1 -7 o 185.26 206.10
    1 1 -6 o 191.05 222.65
    1 1 -5 o 2908.21 3006.33
    1 1 -4 o 1825.11 1761.84
    1 1 -3 o 1408.43 1394.35
    1 1 -2 o 1090.66 1012.75
    1 1 -1 o 105.98 79.13
    1 1 0 o 841.55 775.11
    1 1 1 o 645.20 616.05
    1 1 2 o 1007.52 960.65
    1 1 3 o 8905.71 8699.63
    1 1 4 o 423.75 458.90
    1 1 5 o 2092.87 2171.76
    1 1 6 o 146.83 155.66
    1 1 7 o 46.96 54.37
    1 1 8 o 181.08 178.54
    1 1 9 < 8.84 12.52
    1 1 10 o 386.60 350.19
    1 1 11 o 144.41 142.32
    1 1 12 < 3.70 7.29
    1 2 -13 < 12.38 0.91
    1 2 -12 o 177.86 158.84
    1 2 -11 o 615.12 590.70
    1 2 -10 o 100.99 96.08
    1 2 -9 o 966.99 983.27
    1 2 -8 < 3.70 8.75
    1 2 -7 o 46.80 38.70
    1 2 -6 o 1535.80 1615.36
    1 2 -5 o 2555.54 2556.84
    1 2 -4 o 4517.66 4412.10
    1 2 -3 o 1037.43 941.17
    1 2 -2 o 3582.83 3447.17
    1 2 -1 o 16.08 4.67
    1 2 0 o 3824.86 3607.96
    1 2 1 o 1463.75 1362.64
    1 2 2 o 1000.76 1026.77
    1 2 3 o 2241.46 2271.99
    1 2 4 o 32.00 23.89
    1 2 5 o 243.80 261.91
    1 2 6 o 106.62 115.94
    1 2 7 o 641.18 736.19
    1 2 8 o 145.06 159.75
    1 2 9 o 98.10 93.55
    1 2 10 < 11.42 12.64
    1 2 11 o 68.35 80.32
    1 3 -13 < 53.07 18.25
    1 3 -12 o 928.40 793.07
    1 3 -11 o 476.50 414.92
    1 3 -10 o 86.84 82.67
    1 3 -9 o 210.03 204.66
    1 3 -8 < 2.89 0.85
    1 3 -7 < 6.11 5.65
    1 3 -6 o 129.62 147.73
    1 3 -5 o 1044.67 1077.14
    1 3 -4 o 3659.38 3589.41
    1 3 -3 o 300.89 308.68
    1 3 -2 o 1278.17 1277.00
    1 3 -1 o 280.14 291.87
    1 3 0 o 1529.37 1576.16
    1 3 1 o 11.58 16.46
    1 3 2 o 1024.88 1036.56
    1 3 3 o 117.07 119.14
    1 3 4 o 37.15 46.96
    1 3 5 o 362.96 408.63
    1 3 6 o 323.24 362.74
    1 3 7 o 1109.31 1182.08
    1 3 8 o 68.35 74.42
    1 3 9 o 201.66 209.95
    1 3 10 < 25.25 37.44
    1 3 11 o 56.45 63.06
    1 4 -13 < 30.39 34.59
    1 4 -12 o 325.49 271.02
    1 4 -11 o 210.03 232.16
    1 4 -10 < 3.38 8.40
    1 4 -9 o 173.04 172.93
    1 4 -8 o 134.93 139.05
    1 4 -7 o 66.74 75.68
    1 4 -6 o 217.59 211.00
    1 4 -5 o 414.10 415.22
    1 4 -4 o 713.22 665.70
    1 4 -3 o 2047.84 2125.14
    1 4 -2 < 0.64 0.39
    1 4 -1 o 1245.85 1352.95
    1 4 0 o 146.83 175.46
    1 4 1 o 1097.73 1191.42
    1 4 2 o 75.74 89.26
    1 4 3 < 12.06 12.83
    1 4 4 o 404.45 420.39
    1 4 5 o 199.57 235.34
    1 4 6 o 284.48 274.56
    1 4 7 o 177.38 180.38
    1 4 8 o 220.64 208.30
    1 4 9 o 185.58 193.30
    1 4 10 < 57.41 46.15
    1 5 -13 < 6.43 2.59
    1 5 -12 < 9.65 8.36
    1 5 -11 o 169.66 183.16
    1 5 -10 o 244.92 239.62
    1 5 -9 o 779.96 694.94
    1 5 -8 o 483.90 502.01
    1 5 -7 o 63.36 75.35
    1 5 -6 < 18.65 30.22
    1 5 -5 < 2.25 0.55
    1 5 -4 o 983.23 1031.44
    1 5 -3 o 749.73 754.36
    1 5 -2 o 190.89 217.86
    1 5 -1 o 141.36 175.62
    1 5 0 < -0.64 4.54
    1 5 1 o 28.95 38.64
    1 5 2 o 163.39 174.67
    1 5 3 o 427.77 462.05
    1 5 4 < 7.72 6.22
    1 5 5 o 30.72 39.59
    1 5 6 < 10.77 0.49
    1 5 7 o 75.91 51.64
    1 5 8 o 41.65 41.20
    1 5 9 o 178.83 177.02
    1 6 -12 < -2.73 3.81
    1 6 -11 o 84.91 124.97
    1 6 -10 < 35.86 38.93
    1 6 -9 o 386.12 369.38
    1 6 -8 o 247.34 247.01
    1 6 -7 o 49.05 52.34
    1 6 -6 < 2.89 1.48
    1 6 -5 o 120.29 147.70
    1 6 -4 o 323.08 311.00
    1 6 -3 o 33.61 43.35
    1 6 -2 < 5.63 12.40
    1 6 -1 o 56.77 72.37
    1 6 0 o 58.86 62.17
    1 6 1 < 6.59 12.92
    1 6 2 o 1001.41 942.83
    1 6 3 o 1056.08 1040.65
    1 6 4 o 188.16 188.02
    1 6 5 o 79.60 96.13
    1 6 6 o 92.15 106.82
    1 6 7 < 25.41 17.56
    1 6 8 o 184.78 184.15
    1 7 -12 < 13.51 10.13
    1 7 -11 < -10.94 2.99
    1 7 -10 < -9.33 17.84
    1 7 -9 o 87.00 92.54
    1 7 -8 o 106.30 112.44
    1 7 -7 o 573.15 520.73
    1 7 -6 < 20.10 40.42
    1 7 -5 o 339.00 338.04
    1 7 -4 < -13.03 0.40
    1 7 -3 o 1285.09 1320.18
    1 7 -2 o 32.81 39.90
    1 7 -1 < 0.16 9.57
    1 7 0 o 1016.68 926.64
    1 7 1 o 47.44 70.17
    1 7 2 o 1061.55 957.49
    1 7 3 o 167.73 187.69
    1 7 4 o 133.96 145.25
    1 7 5 < 11.74 2.97
    1 7 6 < 16.72 9.69
    1 7 7 < 13.03 15.89
    1 8 -11 < -13.03 10.40
    1 8 -10 < -6.92 2.48
    1 8 -9 < 2.25 13.40
    1 8 -8 o 101.80 111.95
    1 8 -7 o 146.66 166.11
    1 8 -6 o 123.03 142.41
    1 8 -5 o 139.11 115.33
    1 8 -4 < -8.68 6.62
    1 8 -3 o 76.07 91.92
    1 8 -2 o 263.10 274.33
    1 8 -1 o 177.06 166.52
    1 8 0 o 62.72 56.06
    1 8 1 o 75.42 91.44
    1 8 2 o 35.06 31.02
    1 8 3 o 246.69 219.52
    1 8 4 < 17.05 5.75
    1 8 5 o 96.33 95.41
    1 8 6 o 90.06 65.01
    1 9 -10 < 6.43 15.84
    1 9 -9 o 91.18 86.60
    1 9 -8 < -22.51 0.39
    1 9 -7 < -16.08 0.26
    1 9 -6 < -14.63 4.77
    1 9 -5 o 153.42 147.65
    1 9 -4 o 292.69 275.72
    1 9 -3 < -2.41 5.15
    1 9 -2 o 245.57 187.52
    1 9 -1 o 212.28 195.55
    1 9 0 o 51.14 55.86
    1 9 1 < -9.49 1.10
    1 9 2 o 44.71 39.15
    1 9 3 o 208.74 171.40
    1 9 4 o 133.64 113.63
    1 10 -8 < -24.60 5.00
    1 10 -7 < 29.43 62.18
    1 10 -6 o 93.11 111.13
    1 10 -5 < -3.38 1.12
    1 10 -4 o 786.23 616.90
    1 10 -3 < -14.31 8.06
    1 10 -2 o 450.13 360.60
    1 10 -1 < 12.38 16.34
    1 10 0 < -25.57 2.44
    1 10 1 < 9.81 12.67
    1 10 2 < 16.72 6.90
    1 11 -4 o 68.99 61.28
    1 11 -3 < -34.09 30.65
    2 -11 0 < 46.32 47.99
    2 -11 1 < 5.15 0.04
    2 -11 2 < 27.66 38.95
    2 -11 3 < -5.95 0.60
    2 -11 4 < 4.18 28.98
    2 -11 5 < 20.42 28.86
    2 -11 6 < -12.06 3.37
    2 -10 -3 < -1.77 0.01
    2 -10 -2 o 68.51 74.20
    2 -10 -1 < -26.70 0.15
    2 -10 0 o 50.01 73.56
    2 -10 1 < -7.40 16.78
    2 -10 2 o 426.33 350.85
    2 -10 3 < -2.25 8.92
    2 -10 4 < 32.65 61.94
    2 -10 5 < 20.42 34.64
    2 -10 6 < -15.92 6.59
    2 -10 7 < -6.59 18.28
    2 -10 8 < -11.74 5.05
    2 -9 -5 o 64.00 69.77
    2 -9 -4 < 12.06 45.28
    2 -9 -3 < -19.62 0.24
    2 -9 -2 < -11.90 0.47
    2 -9 -1 o 41.97 50.23
    2 -9 0 < -4.02 2.30
    2 -9 1 < 20.42 35.55
    2 -9 2 o 92.95 78.45
    2 -9 3 o 148.43 152.63
    2 -9 4 < -10.61 1.47
    2 -9 5 o 801.51 668.72
    2 -9 6 o 61.91 71.30
    2 -9 7 < -6.75 15.40
    2 -9 8 < 8.36 24.69
    2 -9 9 < -17.85 6.82
    2 -9 10 o 123.51 148.62
    2 -8 -6 < -16.08 5.90
    2 -8 -5 o 77.19 66.28
    2 -8 -4 < 39.88 36.30
    2 -8 -3 < -3.38 18.89
    2 -8 -2 o 289.95 259.68
    2 -8 -1 < 0.16 8.81
    2 -8 0 < 19.46 30.17
    2 -8 1 < 13.03 39.79
    2 -8 2 o 86.84 88.05
    2 -8 3 o 390.79 358.10
    2 -8 4 o 63.36 92.79
    2 -8 5 o 724.96 661.62
    2 -8 6 o 389.02 388.08
    2 -8 7 o 68.51 93.74
    2 -8 8 < 15.12 5.07
    2 -8 9 o 51.46 70.22
    2 -8 10 o 166.45 185.89
    2 -8 11 < 7.72 18.53
    2 -7 -8 < 10.13 8.75
    2 -7 -7 < 0.64 8.61
    2 -7 -6 < -16.72 2.53
    2 -7 -5 o 123.99 122.41
    2 -7 -4 o 326.78 305.75
    2 -7 -3 < -0.16 4.92
    2 -7 -2 o 1065.57 1045.55
    2 -7 -1 o 21.55 19.83
    2 -7 0 o 160.33 174.83
    2 -7 1 o 26.05 33.92
    2 -7 2 o 177.22 186.06
    2 -7 3 o 810.68 820.72
    2 -7 4 o 41.01 54.42
    2 -7 5 o 91.02 92.00
    2 -7 6 o 199.41 193.19
    2 -7 7 o 41.17 38.45
    2 -7 8 o 435.65 403.48
    2 -7 9 o 195.71 220.30
    2 -7 10 < 3.86 14.27
    2 -7 11 o 44.55 51.46
    2 -6 -9 o 66.58 39.45
    2 -6 -8 < 34.25 15.90
    2 -6 -7 < -18.65 2.41
    2 -6 -6 < 34.90 36.59
    2 -6 -5 o 439.83 421.61
    2 -6 -4 o 83.46 81.82
    2 -6 -3 < 1.77 26.82
    2 -6 -2 o 336.43 356.52
    2 -6 -1 o 999.64 1076.65
    2 -6 0 < -7.72 3.83
    2 -6 1 o 1383.51 1368.28
    2 -6 2 < 5.79 3.24
    2 -6 3 o 61.11 61.53
    2 -6 4 o 836.09 853.19
    2 -6 5 o 63.20 57.75
    2 -6 6 o 1261.12 1219.26
    2 -6 7 o 59.50 51.59
    2 -6 8 o 593.41 588.35
    2 -6 9 o 302.01 330.34
    2 -6 10 < 10.94 12.43
    2 -6 11 < 6.11 33.33
    2 -6 12 o 92.15 100.06
    2 -5 -10 < 14.47 4.11
    2 -5 -9 o 183.81 148.18
    2 -5 -8 o 261.49 236.40
    2 -5 -7 < 15.12 14.89
    2 -5 -6 o 394.16 358.61
    2 -5 -5 o 61.43 48.21
    2 -5 -4 o 64.65 88.47
    2 -5 -3 o 414.10 473.08
    2 -5 -2 o 131.07 142.13
    2 -5 -1 o 1397.98 1564.77
    2 -5 0 < -1.77 5.82
    2 -5 1 o 3296.42 3446.49
    2 -5 2 o 175.61 176.54
    2 -5 3 < 9.17 9.67
    2 -5 4 o 1292.32 1307.32
    2 -5 5 o 37.79 38.81
    2 -5 6 o 2143.20 2264.77
    2 -5 7 o 33.61 40.64
    2 -5 8 o 674.63 713.39
    2 -5 9 < 28.95 37.58
    2 -5 10 o 71.24 86.30
    2 -5 11 o 110.96 130.92
    2 -5 12 < -0.64 5.03
    2 -4 -11 < 12.54 5.05
    2 -4 -10 < 18.65 14.93
    2 -4 -9 o 611.10 527.99
    2 -4 -8 o 1315.80 1212.29
    2 -4 -7 < 2.09 2.94
    2 -4 -6 o 403.01 387.28
    2 -4 -5 o 286.25 299.01
    2 -4 -4 o 41.17 47.72
    2 -4 -3 o 271.14 313.25
    2 -4 -2 o 1118.32 1210.67
    2 -4 -1 o 3061.63 3154.58
    2 -4 0 o 39.88 50.92
    2 -4 1 o 263.90 262.27
    2 -4 2 o 158.57 158.86
    2 -4 3 o 657.74 650.37
    2 -4 4 < 10.94 1.72
    2 -4 5 o 145.38 144.97
    2 -4 6 o 173.36 183.03
    2 -4 7 o 76.07 94.55
    2 -4 8 < 11.10 6.88
    2 -4 9 o 242.51 225.89
    2 -4 10 o 274.67 233.66
    2 -4 11 < 32.00 15.24
    2 -4 12 o 143.13 117.64
    2 -3 -11 o 78.48 60.94
    2 -3 -10 < 13.99 21.31
    2 -3 -9 o 285.29 246.39
    2 -3 -8 o 322.28 322.31
    2 -3 -7 o 84.91 94.48
    2 -3 -6 o 395.13 414.28
    2 -3 -5 o 148.27 173.12
    2 -3 -4 o 168.05 162.60
    2 -3 -3 o 377.92 431.82
    2 -3 -2 o 69.79 62.62
    2 -3 -1 o 3290.63 3025.51
    2 -3 0 o 4462.66 4111.07
    2 -3 1 o 55.64 51.33
    2 -3 2 o 764.52 794.46
    2 -3 3 o 71.72 63.61
    2 -3 4 o 1047.56 1098.95
    2 -3 5 o 129.78 119.45
    2 -3 6 < -0.80 0.86
    2 -3 7 o 178.35 164.40
    2 -3 8 o 173.36 156.82
    2 -3 9 o 443.69 406.14
    2 -3 10 o 245.57 210.80
    2 -3 11 o 183.17 182.99
    2 -3 12 o 237.21 215.59
    2 -2 -12 o 120.77 118.87
    2 -2 -11 < 3.54 0.34
    2 -2 -10 < 6.59 0.21
    2 -2 -9 < 1.61 5.96
    2 -2 -8 o 99.71 96.50
    2 -2 -7 o 415.23 440.53
    2 -2 -6 o 992.08 1063.02
    2 -2 -5 o 1664.45 1734.85
    2 -2 -4 o 111.45 110.05
    2 -2 -3 o 789.77 819.16
    2 -2 -2 o 1076.99 983.60
    2 -2 -1 o 349.29 335.78
    2 -2 0 o 4973.90 4536.35
    2 -2 1 o 1056.89 1035.51
    2 -2 2 o 4591.96 4316.66
    2 -2 3 o 123.35 87.75
    2 -2 4 o 1133.92 1129.65
    2 -2 5 o 10.77 6.10
    2 -2 6 o 126.72 132.92
    2 -2 7 o 29.27 27.08
    2 -2 8 o 230.13 222.71
    2 -2 9 o 479.23 476.79
    2 -2 10 o 88.45 70.12
    2 -2 11 o 44.39 33.67
    2 -2 12 o 82.02 43.34
    2 -1 -12 o 192.82 183.37
    2 -1 -11 o 222.89 207.96
    2 -1 -10 < -0.64 3.03
    2 -1 -9 o 120.29 107.85
    2 -1 -8 o 372.61 372.99
    2 -1 -7 o 379.05 401.69
    2 -1 -6 o 1549.95 1566.62
    2 -1 -5 o 574.92 626.09
    2 -1 -4 o 119.81 119.38
    2 -1 -3 o 138.30 151.36
    2 -1 -2 < 6.27 3.52
    2 -1 -1 o 3716.47 3303.92
    2 -1 0 o 12.70 14.18
    2 -1 1 o 1376.11 1169.15
    2 -1 2 o 17.37 8.17
    2 -1 3 o 273.87 207.06
    2 -1 4 o 98.42 87.46
    2 -1 5 o 1550.11 1618.36
    2 -1 6 o 1914.36 1966.75
    2 -1 7 o 183.49 160.89
    2 -1 8 o 253.93 265.14
    2 -1 9 < 3.70 5.06
    2 -1 10 o 155.35 115.79
    2 -1 11 o 236.40 182.41
    2 -1 12 o 182.53 155.11
    2 0 -13 o 224.34 238.34
    2 0 -12 o 180.60 156.43
    2 0 -11 < -3.38 12.47
    2 0 -10 o 57.73 60.73
    2 0 -9 < 10.94 5.45
    2 0 -8 o 28.30 33.86
    2 0 -7 < 0.80 0.91
    2 0 -6 o 444.18 442.76
    2 0 -5 o 250.07 254.17
    2 0 -4 o 962.97 1028.74
    2 0 -3 o 146.83 136.87
    2 0 -2 o 2624.21 2505.42
    2 0 -1 o 535.68 499.45
    2 0 0 o 5767.21 4806.44
    2 0 1 o 242.99 195.96
    2 0 2 o 18.17 20.39
    2 0 3 o 452.06 472.14
    2 0 4 o 14.15 8.28
    2 0 5 o 3433.11 3455.38
    2 0 6 o 1912.11 2014.01
    2 0 7 o 50.66 49.48
    2 0 8 o 45.99 48.54
    2 0 9 < 1.77 1.11
    2 0 10 < 9.65 23.33
    2 0 11 < 5.47 15.45
    2 0 12 o 261.65 243.55
    2 1 -13 < 28.14 12.63
    2 1 -12 o 119.65 112.17
    2 1 -11 o 175.45 156.80
    2 1 -10 o 542.11 509.72
    2 1 -9 o 501.43 499.50
    2 1 -8 o 191.85 192.33
    2 1 -7 o 33.77 33.33
    2 1 -6 o 100.83 102.19
    2 1 -5 o 771.76 754.89
    2 1 -4 o 1370.16 1402.37
    2 1 -3 o 3412.21 3257.81
    2 1 -2 o 4623.64 4415.21
    2 1 -1 o 235.92 233.99
    2 1 0 o 2580.62 2440.05
    2 1 1 < 1.93 0.27
    2 1 2 o 1279.14 1218.73
    2 1 3 o 1356.81 1320.51
    2 1 4 o 170.30 163.48
    2 1 5 o 1309.37 1308.71
    2 1 6 o 429.70 457.26
    2 1 7 o 202.63 239.32
    2 1 8 < 19.62 21.98
    2 1 9 o 583.12 546.30
    2 1 10 < 14.96 20.65
    2 1 11 o 149.56 147.44
    2 2 -13 < 29.27 18.18
    2 2 -12 o 446.59 379.74
    2 2 -11 o 114.82 92.09
    2 2 -10 o 379.05 332.46
    2 2 -9 o 100.03 95.08
    2 2 -8 o 71.56 80.43
    2 2 -7 o 159.69 159.09
    2 2 -6 o 329.19 335.11
    2 2 -5 o 1889.60 1930.50
    2 2 -4 o 243.96 229.62
    2 2 -3 o 1915.97 1922.27
    2 2 -2 o 500.94 528.24
    2 2 -1 o 1264.50 1237.29
    2 2 0 o 336.91 319.94
    2 2 1 o 2054.11 1992.16
    2 2 2 o 2974.47 2979.83
    2 2 3 o 25.41 30.72
    2 2 4 < 6.92 7.82
    2 2 5 o 17.85 14.87
    2 2 6 o 721.42 780.95
    2 2 7 o 349.29 370.51
    2 2 8 o 277.41 257.36
    2 2 9 o 418.28 392.24
    2 2 10 < 10.61 15.28
    2 2 11 o 46.96 67.94
    2 3 -13 < 28.30 35.40
    2 3 -12 o 157.44 146.46
    2 3 -11 < 11.26 3.12
    2 3 -10 o 64.00 54.69
    2 3 -9 o 27.02 27.42
    2 3 -8 o 373.42 383.42
    2 3 -7 o 345.60 371.85
    2 3 -6 o 3488.11 3484.29
    2 3 -5 o 1111.40 1127.72
    2 3 -4 o 13.99 10.34
    2 3 -3 o 954.93 932.98
    2 3 -2 < 3.54 4.32
    2 3 -1 o 1562.82 1726.53
    2 3 0 < -6.59 0.04
    2 3 1 o 3010.33 3184.54
    2 3 2 o 2541.22 2561.69
    2 3 3 < -1.77 0.11
    2 3 4 o 89.41 99.00
    2 3 5 o 32.97 43.32
    2 3 6 o 193.62 213.73
    2 3 7 o 62.08 47.33
    2 3 8 o 391.59 400.51
    2 3 9 o 238.81 237.48
    2 3 10 o 89.74 95.41
    2 4 -13 o 63.52 52.77
    2 4 -12 o 66.90 79.03
    2 4 -11 < 1.77 2.12
    2 4 -10 < -4.82 0.52
    2 4 -9 o 987.74 951.69
    2 4 -8 o 1233.79 1264.52
    2 4 -7 o 328.55 320.41
    2 4 -6 o 1019.26 1017.40
    2 4 -5 o 120.13 134.88
    2 4 -4 o 23.32 18.78
    2 4 -3 o 575.72 566.45
    2 4 -2 o 412.17 466.57
    2 4 -1 o 1191.33 1291.72
    2 4 0 o 37.95 33.22
    2 4 1 o 377.44 397.99
    2 4 2 o 638.76 635.11
    2 4 3 o 506.73 497.99
    2 4 4 o 43.10 53.46
    2 4 5 o 446.27 475.19
    2 4 6 o 76.39 84.17
    2 4 7 < -10.61 0.54
    2 4 8 o 82.82 73.70
    2 4 9 o 228.20 208.96
    2 5 -13 < 46.32 44.32
    2 5 -12 < -13.99 1.24
    2 5 -11 < 8.52 16.64
    2 5 -10 < 15.76 28.60
    2 5 -9 o 796.36 728.46
    2 5 -8 o 557.39 508.68
    2 5 -7 < 18.98 9.59
    2 5 -6 < 12.87 5.37
    2 5 -5 o 282.23 319.31
    2 5 -4 o 79.12 95.82
    2 5 -3 o 302.17 296.39
    2 5 -2 o 483.25 511.27
    2 5 -1 < 3.54 0.16
    2 5 0 o 80.09 100.41
    2 5 1 < 0.16 5.97
    2 5 2 o 1105.13 1089.46
    2 5 3 o 431.15 466.60
    2 5 4 o 380.98 380.10
    2 5 5 o 449.16 428.27
    2 5 6 o 116.43 115.51
    2 5 7 < 40.69 13.97
    2 5 8 o 162.59 179.22
    2 5 9 < 24.28 76.81
    2 6 -12 o 130.74 135.07
    2 6 -11 < -8.68 2.53
    2 6 -10 o 222.89 218.07
    2 6 -9 o 39.72 53.38
    2 6 -8 o 51.62 54.43
    2 6 -7 o 270.82 335.61
    2 6 -6 < 10.29 7.34
    2 6 -5 o 837.69 843.48
    2 6 -4 < -3.22 0.95
    2 6 -3 o 1064.61 1077.99
    2 6 -2 o 222.89 214.68
    2 6 -1 o 67.22 82.37
    2 6 0 o 167.09 189.32
    2 6 1 < -8.84 1.81
    2 6 2 o 797.33 738.62
    2 6 3 o 163.87 175.69
    2 6 4 o 95.20 90.96
    2 6 5 o 44.06 49.68
    2 6 6 < -8.20 2.42
    2 6 7 < -23.64 1.22
    2 6 8 < 10.29 52.82
    2 7 -12 o 193.14 178.58
    2 7 -11 < 44.39 66.13
    2 7 -10 o 51.62 48.95
    2 7 -9 < -15.44 9.16
    2 7 -8 < 27.34 51.71
    2 7 -7 o 83.62 85.75
    2 7 -6 o 81.37 63.98
    2 7 -5 o 197.16 176.05
    2 7 -4 < -2.25 0.71
    2 7 -3 o 194.59 203.21
    2 7 -2 o 732.04 702.53
    2 7 -1 o 54.52 58.58
    2 7 0 < 19.46 17.99
    2 7 1 < 7.56 2.05
    2 7 2 < 19.62 19.60
    2 7 3 o 84.91 98.72
    2 7 4 < 3.38 9.95
    2 7 5 o 332.41 279.82
    2 7 6 o 126.72 106.94
    2 8 -11 < 2.57 0.02
    2 8 -10 < -8.04 19.71
    2 8 -9 < 27.82 43.86
    2 8 -8 < 5.47 0.74
    2 8 -7 o 46.96 52.95
    2 8 -6 o 47.60 58.47
    2 8 -5 < 30.88 41.48
    2 8 -4 o 141.52 130.13
    2 8 -3 < -13.03 8.91
    2 8 -2 o 761.79 666.85
    2 8 -1 o 38.76 56.94
    2 8 0 o 522.33 460.03
    2 8 1 < -4.99 10.26
    2 8 2 o 175.93 193.74
    2 8 3 o 221.12 182.29
    2 8 4 < 27.98 27.35
    2 8 5 o 547.42 463.27
    2 9 -10 < -15.44 31.31
    2 9 -9 o 613.84 521.84
    2 9 -8 < -8.68 1.14
    2 9 -7 o 162.10 183.85
    2 9 -6 < 23.80 65.02
    2 9 -5 < 2.41 6.03
    2 9 -4 o 193.95 190.81
    2 9 -3 o 47.44 55.78
    2 9 -2 o 631.21 498.83
    2 9 -1 < 19.46 5.75
    2 9 0 o 62.88 56.77
    2 9 1 < 14.31 17.89
    2 9 2 < 5.47 0.32
    2 9 3 < 47.28 10.62
    2 10 -8 < -24.93 19.20
    2 10 -7 o 62.08 76.61
    2 10 -6 < 28.63 46.08
    2 10 -5 < 10.77 34.13
    2 10 -4 < 0.32 0.20
    2 10 -3 < -17.69 1.17
    2 10 -2 o 185.10 169.49
    2 10 -1 o 86.84 88.38
    2 10 0 < 0.48 0.22
    2 10 1 o 78.80 63.11
    3 -11 1 < 5.79 11.46
    3 -11 2 o 104.53 100.24
    3 -11 3 < -16.72 1.25
    3 -11 4 o 87.16 120.59
    3 -11 5 < 32.97 56.08
    3 -10 -3 < 21.55 73.95
    3 -10 -2 < -12.38 19.14
    3 -10 -1 < -24.44 8.92
    3 -10 0 < -2.89 38.26
    3 -10 1 < -18.33 0.26
    3 -10 2 < 22.03 31.00
    3 -10 3 o 103.08 100.18
    3 -10 4 < -7.08 13.94
    3 -10 5 o 273.39 266.82
    3 -10 6 < 16.89 39.68
    3 -10 7 o 68.03 69.46
    3 -10 8 < -17.53 1.63
    3 -9 -5 < 11.42 42.38
    3 -9 -4 < 24.28 44.85
    3 -9 -3 o 168.70 176.94
    3 -9 -2 o 196.20 163.52
    3 -9 -1 < -0.64 13.69
    3 -9 0 o 133.80 166.90
    3 -9 1 < -9.81 6.01
    3 -9 2 < -11.58 0.87
    3 -9 3 o 147.63 177.93
    3 -9 4 < -4.82 4.59
    3 -9 5 o 562.05 488.08
    3 -9 6 o 58.86 63.48
    3 -9 7 o 260.20 282.76
    3 -9 8 < 11.74 30.44
    3 -9 9 < 4.66 20.17
    3 -8 -6 < -18.98 0.07
    3 -8 -5 o 69.15 73.07
    3 -8 -4 o 252.00 261.46
    3 -8 -3 o 93.43 108.68
    3 -8 -2 o 242.67 222.34
    3 -8 -1 o 90.70 102.46
    3 -8 0 o 326.14 327.16
    3 -8 1 < 8.68 13.87
    3 -8 2 o 210.19 225.20
    3 -8 3 o 63.04 85.66
    3 -8 4 < -8.04 5.30
    3 -8 5 < 21.39 26.66
    3 -8 6 < 3.70 7.04
    3 -8 7 o 76.87 111.52
    3 -8 8 o 640.85 582.84
    3 -8 9 o 140.39 154.47
    3 -8 10 < 12.54 8.30
    3 -7 -8 < 5.15 4.96
    3 -7 -7 < 38.76 28.62
    3 -7 -6 < 22.03 33.27
    3 -7 -5 < 20.26 21.02
    3 -7 -4 < -5.79 13.51
    3 -7 -3 < -0.80 1.37
    3 -7 -2 o 69.79 69.77
    3 -7 -1 o 188.96 232.70
    3 -7 0 o 262.13 277.39
    3 -7 1 o 869.86 824.20
    3 -7 2 o 87.16 73.27
    3 -7 3 o 126.72 125.12
    3 -7 4 < 17.53 14.58
    3 -7 5 o 30.88 32.06
    3 -7 6 o 73.33 83.94
    3 -7 7 < -4.82 0.01
    3 -7 8 o 873.40 857.35
    3 -7 9 o 631.85 634.72
    3 -7 10 < 10.94 11.44
    3 -7 11 < -3.22 4.66
    3 -6 -9 o 193.95 167.41
    3 -6 -8 o 101.64 63.40
    3 -6 -7 o 194.75 174.67
    3 -6 -6 o 107.59 81.80
    3 -6 -5 < -4.66 7.38
    3 -6 -4 o 181.56 196.09
    3 -6 -3 < -8.68 0.40
    3 -6 -2 o 40.37 36.27
    3 -6 -1 o 905.40 960.03
    3 -6 0 o 37.15 42.42
    3 -6 1 o 3030.59 3026.74
    3 -6 2 o 104.69 94.21
    3 -6 3 o 1196.48 1223.21
    3 -6 4 < 1.93 0.78
    3 -6 5 o 117.40 102.55
    3 -6 6 o 815.02 844.01
    3 -6 7 < 6.11 1.26
    3 -6 8 o 492.26 519.22
    3 -6 9 o 154.06 172.55
    3 -6 10 < 13.35 16.72
    3 -6 11 < 29.75 31.46
    3 -5 -10 o 76.55 2.75
    3 -5 -9 o 261.33 224.52
    3 -5 -8 o 456.72 388.22
    3 -5 -7 o 374.70 350.25
    3 -5 -6 o 229.97 222.98
    3 -5 -5 o 199.90 226.34
    3 -5 -4 o 161.46 193.43
    3 -5 -3 < 4.82 7.51
    3 -5 -2 o 1110.92 1115.26
    3 -5 -1 o 316.49 315.40
    3 -5 0 o 183.49 207.24
    3 -5 1 o 1125.23 1117.00
    3 -5 2 o 1131.99 1091.40
    3 -5 3 o 22.35 24.69
    3 -5 4 o 481.81 455.17
    3 -5 5 o 161.94 169.47
    3 -5 6 o 57.57 56.97
    3 -5 7 o 34.41 38.75
    3 -5 8 o 169.18 160.73
    3 -5 9 o 329.03 285.58
    3 -5 10 o 100.03 100.38
    3 -5 11 o 87.48 67.39
    3 -5 12 o 239.29 235.64
    3 -4 -10 < 71.40 68.64
    3 -4 -9 o 53.87 48.73
    3 -4 -8 < 17.21 13.79
    3 -4 -7 < 12.06 3.81
    3 -4 -6 o 202.79 222.17
    3 -4 -5 o 339.97 374.11
    3 -4 -4 o 840.11 863.48
    3 -4 -3 o 1309.53 1349.22
    3 -4 -2 o 885.94 875.88
    3 -4 -1 o 527.32 501.61
    3 -4 0 o 208.42 166.34
    3 -4 1 o 264.06 247.63
    3 -4 2 o 943.03 978.13
    3 -4 3 o 106.46 93.39
    3 -4 4 o 1142.28 1184.56
    3 -4 5 o 530.37 571.12
    3 -4 6 o 30.88 37.69
    3 -4 7 o 39.08 39.75
    3 -4 8 < 15.92 15.65
    3 -4 9 o 431.63 429.76
    3 -4 10 o 79.12 60.69
    3 -4 11 o 131.07 142.03
    3 -4 12 o 72.69 69.74
    3 -3 -11 < 47.44 42.87
    3 -3 -10 o 67.06 73.68
    3 -3 -9 < 14.47 31.26
    3 -3 -8 o 32.16 38.52
    3 -3 -7 < 4.66 10.50
    3 -3 -6 o 574.28 594.29
    3 -3 -5 o 3073.85 3162.27
    3 -3 -4 o 271.30 278.54
    3 -3 -3 o 2774.89 3002.57
    3 -3 -2 < 4.99 2.78
    3 -3 -1 o 86.52 97.53
    3 -3 0 o 3035.90 2769.29
    3 -3 1 o 846.38 814.78
    3 -3 2 o 2596.71 2522.93
    3 -3 3 o 118.20 101.93
    3 -3 4 o 621.40 622.16
    3 -3 5 o 146.50 155.08
    3 -3 6 o 164.84 146.76
    3 -3 7 < 3.38 4.86
    3 -3 8 o 562.54 569.89
    3 -3 9 o 40.53 44.02
    3 -3 10 < 1.45 0.61
    3 -3 11 o 40.20 9.85
    3 -3 12 < 11.90 9.59
    3 -2 -12 o 115.79 110.84
    3 -2 -11 o 592.45 506.73
    3 -2 -10 o 166.77 163.24
    3 -2 -9 o 56.45 42.53
    3 -2 -8 o 163.07 157.87
    3 -2 -7 o 129.94 145.98
    3 -2 -6 o 1052.38 1102.78
    3 -2 -5 o 1248.74 1309.80
    3 -2 -4 o 394.16 418.26
    3 -2 -3 o 411.37 442.26
    3 -2 -2 o 423.75 491.07
    3 -2 -1 o 89.25 91.90
    3 -2 0 o 275.48 202.44
    3 -2 1 o 140.39 161.99
    3 -2 2 o 11.10 0.56
    3 -2 3 o 88.13 59.64
    3 -2 4 o 228.84 222.98
    3 -2 5 o 1120.57 1151.83
    3 -2 6 o 825.15 868.03
    3 -2 7 o 249.91 256.29
    3 -2 8 o 605.47 656.92
    3 -2 9 o 110.16 86.05
    3 -2 10 < 2.25 6.02
    3 -2 11 o 92.31 78.68
    3 -2 12 o 45.19 42.07
    3 -1 -12 o 114.18 101.03
    3 -1 -11 < 46.96 41.04
    3 -1 -10 o 199.41 182.93
    3 -1 -9 o 119.97 124.34
    3 -1 -8 < 4.50 0.01
    3 -1 -7 o 14.96 18.50
    3 -1 -6 o 169.50 180.58
    3 -1 -5 o 315.52 329.70
    3 -1 -4 < 3.70 2.20
    3 -1 -3 o 239.78 238.19
    3 -1 -2 o 1319.50 1327.97
    3 -1 -1 o 187.19 195.45
    3 -1 0 o 26.70 28.73
    3 -1 1 o 369.23 366.45
    3 -1 2 o 506.25 456.33
    3 -1 3 o 97.29 72.49
    3 -1 4 o 437.74 435.32
    3 -1 5 o 1826.56 1917.53
    3 -1 6 o 949.30 972.80
    3 -1 7 o 110.80 90.63
    3 -1 8 o 84.27 91.41
    3 -1 9 o 135.73 135.22
    3 -1 10 o 60.15 63.38
    3 -1 11 o 93.60 90.62
    3 -1 12 o 212.44 202.03
    3 0 -12 o 172.72 172.17
    3 0 -11 o 125.92 146.59
    3 0 -10 o 250.39 236.43
    3 0 -9 o 480.68 447.52
    3 0 -8 o 496.44 549.34
    3 0 -7 o 412.33 410.09
    3 0 -6 < 6.11 5.26
    3 0 -5 o 257.15 264.74
    3 0 -4 o 759.86 796.75
    3 0 -3 o 363.77 352.05
    3 0 -2 o 1009.77 1021.41
    3 0 -1 o 1374.02 1246.11
    3 0 0 o 1478.39 1360.33
    3 0 1 o 1391.39 1210.64
    3 0 2 o 1070.07 995.18
    3 0 3 o 13.51 13.62
    3 0 4 o 1068.31 1128.60
    3 0 5 < 2.73 0.80
    3 0 6 < 14.15 9.09
    3 0 7 o 71.08 76.41
    3 0 8 o 338.68 340.19
    3 0 9 o 582.48 538.87
    3 0 10 o 314.08 271.85
    3 0 11 o 578.46 539.35
    3 1 -13 < -12.06 6.80
    3 1 -12 o 294.13 295.01
    3 1 -11 o 55.96 49.05
    3 1 -10 o 428.58 387.99
    3 1 -9 o 104.37 86.79
    3 1 -8 o 587.62 643.78
    3 1 -7 o 103.08 111.74
    3 1 -6 o 238.81 251.57
    3 1 -5 o 497.73 499.63
    3 1 -4 o 113.54 116.64
    3 1 -3 o 783.50 761.27
    3 1 -2 o 239.29 176.63
    3 1 -1 o 105.17 105.82
    3 1 0 o 20.42 30.59
    3 1 1 o 7906.07 7346.23
    3 1 2 o 803.60 698.58
    3 1 3 o 1210.31 1227.66
    3 1 4 o 363.61 395.17
    3 1 5 o 342.86 374.70
    3 1 6 o 117.07 97.32
    3 1 7 < 23.00 26.24
    3 1 8 o 890.12 930.85
    3 1 9 o 1030.83 952.37
    3 1 10 o 156.48 136.10
    3 1 11 o 333.86 318.74
    3 2 -13 < 23.80 15.68
    3 2 -12 o 56.61 35.40
    3 2 -11 o 40.85 59.44
    3 2 -10 o 47.44 47.63
    3 2 -9 < 4.18 2.50
    3 2 -8 < 9.81 19.16
    3 2 -7 o 358.46 372.16
    3 2 -6 o 2004.42 2133.52
    3 2 -5 o 182.04 188.17
    3 2 -4 o 255.54 303.63
    3 2 -3 o 237.04 263.99
    3 2 -2 o 177.86 162.72
    3 2 -1 < -2.73 6.45
    3 2 0 o 58.54 56.06
    3 2 1 o 5420.81 5479.88
    3 2 2 o 1196.80 1178.38
    3 2 3 o 1412.13 1511.12
    3 2 4 o 227.23 235.25
    3 2 5 o 124.47 135.55
    3 2 6 o 437.90 428.47
    3 2 7 < 25.25 35.05
    3 2 8 o 895.59 908.26
    3 2 9 o 164.51 183.53
    3 2 10 < -0.64 1.72
    3 3 -13 < 19.46 21.39
    3 3 -12 o 146.83 169.78
    3 3 -11 o 249.59 239.93
    3 3 -10 o 46.15 62.10
    3 3 -9 o 234.47 213.26
    3 3 -8 o 248.78 253.24
    3 3 -7 o 248.30 237.60
    3 3 -6 o 1538.05 1631.92
    3 3 -5 < 10.45 7.02
    3 3 -4 o 368.11 400.01
    3 3 -3 o 164.35 199.65
    3 3 -2 o 217.10 255.72
    3 3 -1 < 0.64 3.63
    3 3 0 o 1500.42 1597.03
    3 3 1 o 561.73 576.98
    3 3 2 o 555.46 583.00
    3 3 3 o 203.92 210.36
    3 3 4 o 1027.94 1088.99
    3 3 5 o 526.19 608.47
    3 3 6 o 69.31 83.39
    3 3 7 o 111.61 123.33
    3 3 8 < 9.81 0.23
    3 3 9 o 210.03 208.04
    3 3 10 o 87.16 115.97
    3 4 -13 < 42.62 28.45
    3 4 -12 o 73.65 82.60
    3 4 -11 o 46.96 51.49
    3 4 -10 o 289.47 320.58
    3 4 -9 o 393.36 364.67
    3 4 -8 < 5.63 0.09
    3 4 -7 < -3.54 0.80
    3 4 -6 o 40.20 35.47
    3 4 -5 o 357.98 381.86
    3 4 -4 o 438.23 441.61
    3 4 -3 o 4332.88 4427.34
    3 4 -2 o 147.63 155.60
    3 4 -1 o 184.30 201.23
    3 4 0 < 0.16 0.26
    3 4 1 o 33.93 28.51
    3 4 2 o 1148.07 1227.39
    3 4 3 o 203.59 221.62
    3 4 4 o 1033.57 1031.77
    3 4 5 o 875.00 859.00
    3 4 6 o 119.97 110.75
    3 4 7 o 88.77 95.01
    3 4 8 o 95.69 123.14
    3 4 9 o 74.78 67.75
    3 5 -12 o 93.11 87.30
    3 5 -11 o 72.85 67.65
    3 5 -10 o 483.25 419.79
    3 5 -9 < 8.52 0.15
    3 5 -8 o 65.61 80.94
    3 5 -7 < -2.09 2.39
    3 5 -6 o 75.58 69.43
    3 5 -5 o 917.46 988.74
    3 5 -4 o 33.29 34.18
    3 5 -3 o 3219.71 3262.46
    3 5 -2 o 77.35 84.83
    3 5 -1 o 399.79 452.84
    3 5 0 o 47.76 57.74
    3 5 1 o 25.25 17.30
    3 5 2 o 1736.82 1705.69
    3 5 3 < 3.06 14.12
    3 5 4 o 374.06 338.26
    3 5 5 < -8.04 2.86
    3 5 6 < 3.38 3.19
    3 5 7 < -10.29 44.61
    3 5 8 o 140.88 157.67
    3 6 -12 o 114.34 129.63
    3 6 -11 o 146.02 167.04
    3 6 -10 o 543.72 471.19
    3 6 -9 < 25.41 14.47
    3 6 -8 < 2.73 1.42
    3 6 -7 < -9.01 2.50
    3 6 -6 o 316.65 283.34
    3 6 -5 o 140.55 163.00
    3 6 -4 o 84.91 109.55
    3 6 -3 o 310.54 313.70
    3 6 -2 o 412.33 457.26
    3 6 -1 o 163.39 195.99
    3 6 0 o 190.41 177.42
    3 6 1 o 76.71 81.51
    3 6 2 < 17.05 10.23
    3 6 3 < -19.62 0.07
    3 6 4 < 19.30 17.62
    3 6 5 o 127.21 119.53
    3 6 6 o 56.61 48.62
    3 6 7 o 203.76 196.75
    3 7 -11 < -10.29 2.55
    3 7 -10 o 193.46 199.13
    3 7 -9 o 134.93 168.47
    3 7 -8 < 15.28 16.24
    3 7 -7 o 245.41 232.77
    3 7 -6 < -1.13 2.42
    3 7 -5 < -16.08 1.42
    3 7 -4 < 26.21 30.34
    3 7 -3 < 16.24 16.35
    3 7 -2 o 884.97 849.37
    3 7 -1 o 231.09 249.84
    3 7 0 o 536.16 456.83
    3 7 1 < 26.70 31.69
    3 7 2 o 410.89 386.46
    3 7 3 o 44.39 45.71
    3 7 4 < 12.38 16.44
    3 7 5 o 442.89 363.34
    3 7 6 o 127.69 152.91
    3 8 -10 o 99.38 117.59
    3 8 -9 o 510.27 418.01
    3 8 -8 < 37.31 25.78
    3 8 -7 o 414.26 362.41
    3 8 -6 o 52.75 62.30
    3 8 -5 < 5.47 25.71
    3 8 -4 o 132.67 136.75
    3 8 -3 < 25.09 20.92
    3 8 -2 o 512.84 444.98
    3 8 -1 < 0.96 0.01
    3 8 0 o 309.73 270.93
    3 8 1 < 18.65 20.31
    3 8 2 < 21.07 11.75
    3 8 3 < 43.26 33.22
    3 8 4 o 68.35 41.15
    3 9 -9 < 22.84 47.19
    3 9 -8 < -7.88 0.75
    3 9 -7 o 78.80 75.84
    3 9 -6 < 8.68 12.40
    3 9 -5 < -15.12 4.71
    3 9 -4 o 58.86 58.17
    3 9 -3 o 57.25 41.33
    3 9 -2 < 18.01 18.48
    3 9 -1 < 1.61 11.91
    3 9 0 < -7.72 0.82
    3 9 1 o 188.48 146.92
    3 9 2 < 26.70 31.13
    3 10 -6 o 396.09 392.15
    3 10 -5 < -11.90 7.03
    3 10 -4 o 257.47 195.38
    3 10 -3 < -12.38 5.24
    3 10 -2 < 7.72 27.64
    3 10 -1 < 2.09 21.65
    4 -11 2 < -13.99 2.41
    4 -11 3 < 10.29 34.78
    4 -10 -2 o 256.18 225.09
    4 -10 -1 < 7.88 34.48
    4 -10 0 o 300.57 279.18
    4 -10 1 < 9.65 25.21
    4 -10 2 < -30.72 5.41
    4 -10 3 o 59.18 73.72
    4 -10 4 < -0.48 3.74
    4 -10 5 o 75.91 79.29
    4 -10 6 < -5.31 5.81
    4 -10 7 o 159.85 182.47
    4 -9 -5 < -29.43 1.78
    4 -9 -4 o 76.55 110.75
    4 -9 -3 < -11.26 13.47
    4 -9 -2 o 344.79 334.07
    4 -9 -1 < -14.15 16.70
    4 -9 0 o 433.56 418.18
    4 -9 1 < 29.91 37.30
    4 -9 2 < 20.75 35.43
    4 -9 3 < -0.32 24.04
    4 -9 4 < -11.58 1.63
    4 -9 5 < -1.29 4.77
    4 -9 6 < -11.58 0.01
    4 -9 7 o 84.75 107.11
    4 -9 8 o 182.37 200.38
    4 -9 9 < 36.99 47.02
    4 -8 -6 < -3.54 18.66
    4 -8 -5 < -6.11 19.05
    4 -8 -4 < -28.46 1.24
    4 -8 -3 < -6.75 0.44
    4 -8 -2 o 57.73 75.92
    4 -8 -1 < -20.26 17.51
    4 -8 0 o 276.28 275.80
    4 -8 1 o 301.53 257.85
    4 -8 2 o 56.61 52.97
    4 -8 3 o 97.94 107.53
    4 -8 4 < -14.47 3.96
    4 -8 5 < -0.96 12.82
    4 -8 6 < 5.15 7.72
    4 -8 7 o 65.93 79.58
    4 -8 8 o 422.46 405.04
    4 -8 9 o 95.04 105.91
    4 -8 10 o 49.37 71.14
    4 -7 -8 < 36.34 47.14
    4 -7 -7 < 29.43 31.70
    4 -7 -6 o 77.67 78.85
    4 -7 -5 o 197.00 182.07
    4 -7 -4 o 207.77 222.66
    4 -7 -3 < -6.43 4.24
    4 -7 -2 < -3.86 0.20
    4 -7 -1 o 201.82 207.43
    4 -7 0 o 100.51 96.51
    4 -7 1 o 429.70 428.19
    4 -7 2 o 79.60 99.30
    4 -7 3 o 546.62 562.07
    4 -7 4 o 150.20 149.26
    4 -7 5 o 45.51 50.75
    4 -7 6 < 14.63 9.24
    4 -7 7 o 124.79 119.44
    4 -7 8 o 60.95 79.62
    4 -7 9 < 29.59 18.02
    4 -7 10 < 11.42 28.91
    4 -6 -9 o 96.33 51.64
    4 -6 -8 o 131.39 112.53
    4 -6 -7 o 280.95 266.69
    4 -6 -6 o 265.99 246.50
    4 -6 -5 o 370.04 369.94
    4 -6 -4 o 164.51 169.20
    4 -6 -3 < 17.05 29.34
    4 -6 -2 < -4.99 0.15
    4 -6 -1 < 1.93 6.08
    4 -6 0 o 281.27 284.49
    4 -6 1 o 228.04 247.32
    4 -6 2 o 103.40 120.66
    4 -6 3 o 159.53 158.85
    4 -6 4 o 625.58 615.38
    4 -6 5 o 92.31 100.52
    4 -6 6 o 201.18 190.29
    4 -6 7 o 442.57 416.32
    4 -6 8 < -1.29 1.64
    4 -6 9 < 28.79 15.36
    4 -6 10 < 21.07 24.39
    4 -6 11 o 168.54 201.97
    4 -5 -10 < 65.29 0.66
    4 -5 -9 < 14.15 0.06
    4 -5 -8 < 16.89 1.04
    4 -5 -7 o 70.92 52.71
    4 -5 -6 o 174.32 183.43
    4 -5 -5 o 61.75 78.37
    4 -5 -4 o 582.32 609.64
    4 -5 -3 o 554.82 637.13
    4 -5 -2 < 9.33 17.41
    4 -5 -1 o 85.72 94.19
    4 -5 0 o 269.21 302.79
    4 -5 1 o 17.69 14.32
    4 -5 2 o 423.43 427.98
    4 -5 3 o 44.55 40.46
    4 -5 4 o 1891.85 1911.41
    4 -5 5 o 128.33 145.44
    4 -5 6 o 725.60 740.22
    4 -5 7 o 257.63 291.28
    4 -5 8 o 51.94 59.12
    4 -5 9 o 217.59 222.29
    4 -5 10 < 13.35 1.97
    4 -5 11 o 85.72 107.41
    4 -4 -10 o 107.43 74.39
    4 -4 -9 o 85.07 56.03
    4 -4 -8 o 177.86 177.79
    4 -4 -7 < 23.96 18.41
    4 -4 -6 o 88.45 87.65
    4 -4 -5 o 172.40 188.58
    4 -4 -4 o 732.68 773.56
    4 -4 -3 o 2110.24 2249.98
    4 -4 -2 < 1.45 0.05
    4 -4 -1 o 18.82 18.93
    4 -4 0 o 19.62 19.67
    4 -4 1 o 165.16 164.14
    4 -4 2 < 11.26 9.66
    4 -4 3 o 981.14 996.37
    4 -4 4 o 1357.78 1381.84
    4 -4 5 o 654.85 647.33
    4 -4 6 < 1.13 0.04
    4 -4 7 o 235.76 229.12
    4 -4 8 o 253.93 259.94
    4 -4 9 o 36.51 38.27
    4 -4 10 o 95.36 108.34
    4 -4 11 < 25.89 41.95
    4 -3 -11 o 434.69 384.28
    4 -3 -10 o 115.14 138.21
    4 -3 -9 o 116.75 100.70
    4 -3 -8 < 32.16 25.46
    4 -3 -7 o 164.03 172.73
    4 -3 -6 o 247.98 253.23
    4 -3 -5 o 25.41 32.88
    4 -3 -4 o 190.09 192.39
    4 -3 -3 o 811.64 832.71
    4 -3 -2 o 445.62 466.75
    4 -3 -1 o 119.81 94.54
    4 -3 0 o 1318.21 1354.02
    4 -3 1 o 431.79 426.86
    4 -3 2 o 122.70 120.33
    4 -3 3 o 1041.29 1015.75
    4 -3 4 o 164.19 147.14
    4 -3 5 o 1126.20 1128.10
    4 -3 6 o 663.37 699.65
    4 -3 7 o 435.17 447.17
    4 -3 8 o 662.08 654.91
    4 -3 9 o 131.07 124.15
    4 -3 10 o 154.38 156.05
    4 -3 11 < 7.08 2.00
    4 -2 -11 o 112.09 105.07
    4 -2 -10 o 315.04 283.84
    4 -2 -9 < 1.61 8.99
    4 -2 -8 o 87.00 79.48
    4 -2 -7 o 500.46 512.65
    4 -2 -6 o 25.41 28.69
    4 -2 -5 o 22.35 27.24
    4 -2 -4 o 28.79 23.42
    4 -2 -3 o 336.43 327.75
    4 -2 -2 o 2227.79 2155.77
    4 -2 -1 < 3.70 4.83
    4 -2 0 o 4231.25 4112.70
    4 -2 1 o 153.42 130.11
    4 -2 2 o 379.85 374.23
    4 -2 3 o 142.64 129.82
    4 -2 4 o 121.26 107.04
    4 -2 5 o 1435.13 1437.39
    4 -2 6 o 321.95 324.91
    4 -2 7 o 138.95 105.81
    4 -2 8 o 249.10 210.50
    4 -2 9 o 55.80 69.92
    4 -2 10 o 282.23 258.62
    4 -2 11 o 123.19 93.84
    4 -1 -12 < 4.50 4.34
    4 -1 -11 o 68.51 69.30
    4 -1 -10 o 146.02 138.14
    4 -1 -9 o 129.78 114.53
    4 -1 -8 o 674.14 695.76
    4 -1 -7 o 1389.78 1411.99
    4 -1 -6 < 0.16 0.86
    4 -1 -5 o 94.88 97.99
    4 -1 -4 o 104.69 107.84
    4 -1 -3 o 507.05 522.50
    4 -1 -2 o 548.22 522.88
    4 -1 -1 o 1039.52 996.39
    4 -1 0 o 2338.76 2192.36
    4 -1 1 o 685.40 576.37
    4 -1 2 o 728.34 651.41
    4 -1 3 < 4.50 6.04
    4 -1 4 o 231.09 220.73
    4 -1 5 < 2.57 3.11
    4 -1 6 o 150.85 154.10
    4 -1 7 o 29.11 23.79
    4 -1 8 o 179.95 163.09
    4 -1 9 o 184.30 165.33
    4 -1 10 o 354.92 379.19
    4 -1 11 o 654.52 608.09
    4 0 -12 < 11.58 16.29
    4 0 -11 < -8.20 0.20
    4 0 -10 o 204.24 201.57
    4 0 -9 < 14.96 18.27
    4 0 -8 o 227.07 246.25
    4 0 -7 o 491.78 535.99
    4 0 -6 o 324.53 319.83
    4 0 -5 o 256.98 261.00
    4 0 -4 o 388.69 412.69
    4 0 -3 o 148.27 155.88
    4 0 -2 o 358.94 328.35
    4 0 -1 o 94.08 81.19
    4 0 0 < -4.18 8.37
    4 0 1 o 2204.48 2141.23
    4 0 2 o 1128.13 1020.99
    4 0 3 o 1097.41 1096.00
    4 0 4 o 258.43 257.47
    4 0 5 o 673.98 746.06
    4 0 6 o 390.62 442.85
    4 0 7 < 12.87 9.84
    4 0 8 o 564.95 575.84
    4 0 9 o 435.97 415.76
    4 0 10 o 185.74 182.91
    4 0 11 o 380.98 355.33
    4 1 -12 < 31.68 39.08
    4 1 -11 o 154.54 161.04
    4 1 -10 < 24.77 25.14
    4 1 -9 < 7.56 18.12
    4 1 -8 o 32.32 41.38
    4 1 -7 o 267.44 290.21
    4 1 -6 o 885.30 926.77
    4 1 -5 < 7.24 0.16
    4 1 -4 o 1553.97 1674.20
    4 1 -3 o 34.09 30.78
    4 1 -2 o 610.94 565.19
    4 1 -1 < 4.34 3.52
    4 1 0 o 477.30 420.09
    4 1 1 o 1519.40 1608.93
    4 1 2 o 183.17 155.84
    4 1 3 o 2651.87 2684.61
    4 1 4 o 613.68 631.80
    4 1 5 o 131.23 147.83
    4 1 6 o 69.96 79.64
    4 1 7 o 33.13 26.14
    4 1 8 o 249.75 226.96
    4 1 9 < 28.95 4.77
    4 1 10 < 7.24 16.47
    4 2 -12 o 238.65 202.55
    4 2 -11 o 232.38 251.37
    4 2 -10 < 4.66 7.11
    4 2 -9 o 77.67 61.95
    4 2 -8 o 126.24 130.33
    4 2 -7 o 411.85 428.20
    4 2 -6 o 408.47 448.88
    4 2 -5 o 297.35 299.36
    4 2 -4 o 446.75 482.95
    4 2 -3 o 18.33 16.47
    4 2 -2 o 13.83 20.71
    4 2 -1 o 949.62 936.96
    4 2 0 o 889.64 900.96
    4 2 1 o 57.89 60.31
    4 2 2 o 90.38 85.52
    4 2 3 o 21.07 24.24
    4 2 4 o 1451.21 1565.80
    4 2 5 o 121.26 114.11
    4 2 6 o 742.01 809.84
    4 2 7 o 158.08 165.61
    4 2 8 < -12.06 4.59
    4 2 9 < 5.15 12.79
    4 2 10 < 9.33 25.65
    4 3 -12 o 65.93 66.79
    4 3 -11 o 47.28 59.45
    4 3 -10 o 194.43 197.18
    4 3 -9 o 69.31 68.23
    4 3 -8 o 253.93 235.76
    4 3 -7 < 6.59 4.04
    4 3 -6 o 114.18 128.08
    4 3 -5 o 15.28 15.42
    4 3 -4 o 472.80 479.03
    4 3 -3 o 1991.71 2013.72
    4 3 -2 < 0.96 0.22
    4 3 -1 o 2252.88 2225.29
    4 3 0 o 437.90 456.86
    4 3 1 < 1.61 0.16
    4 3 2 o 119.17 114.40
    4 3 3 o 96.49 97.41
    4 3 4 o 1252.44 1344.10
    4 3 5 o 251.04 264.28
    4 3 6 o 993.69 999.25
    4 3 7 o 282.88 259.96
    4 3 8 < 3.54 14.91
    4 3 9 o 76.23 97.16
    4 4 -12 < 8.52 24.53
    4 4 -11 o 124.31 97.62
    4 4 -10 o 251.20 225.46
    4 4 -9 < 33.13 34.56
    4 4 -8 o 1100.31 1012.27
    4 4 -7 < 2.57 1.78
    4 4 -6 o 251.20 269.96
    4 4 -5 o 194.75 242.35
    4 4 -4 o 87.97 107.99
    4 4 -3 o 4379.36 4525.99
    4 4 -2 o 27.82 33.52
    4 4 -1 o 2500.54 2586.32
    4 4 0 < 13.35 10.49
    4 4 1 < 7.08 1.04
    4 4 2 o 272.74 275.25
    4 4 3 o 85.23 75.07
    4 4 4 o 490.49 497.03
    4 4 5 < -21.55 1.68
    4 4 6 < 23.96 34.21
    4 4 7 o 175.13 186.91
    4 4 8 o 243.15 258.38
    4 5 -12 < 7.08 30.62
    4 5 -11 o 482.93 410.36
    4 5 -10 o 273.87 265.75
    4 5 -9 o 151.81 163.32
    4 5 -8 o 269.85 259.63
    4 5 -7 < 13.83 19.48
    4 5 -6 o 113.54 108.44
    4 5 -5 o 36.51 43.55
    4 5 -4 o 229.16 244.67
    4 5 -3 o 580.23 598.38
    4 5 -2 o 380.33 426.09
    4 5 -1 o 112.41 138.63
    4 5 0 o 703.90 708.07
    4 5 1 < 21.55 13.33
    4 5 2 o 161.78 167.07
    4 5 3 < 20.42 22.15
    4 5 4 o 44.55 46.80
    4 5 5 o 45.99 37.08
    4 5 6 < 17.85 15.82
    4 5 7 o 254.89 295.17
    4 6 -11 < 36.83 40.27
    4 6 -10 o 194.27 200.57
    4 6 -9 o 148.76 154.22
    4 6 -8 o 263.58 228.04
    4 6 -7 o 284.32 270.01
    4 6 -6 < -0.48 3.48
    4 6 -5 o 247.50 266.64
    4 6 -4 o 89.41 100.75
    4 6 -3 o 197.00 211.85
    4 6 -2 o 588.75 629.07
    4 6 -1 o 36.51 61.59
    4 6 0 o 587.62 580.82
    4 6 1 < 13.67 8.39
    4 6 2 o 773.21 736.33
    4 6 3 o 100.67 89.81
    4 6 4 o 71.72 57.61
    4 6 5 o 351.55 347.57
    4 6 6 < 18.65 36.39
    4 7 -11 < 10.77 27.69
    4 7 -10 < 14.80 20.78
    4 7 -9 o 489.85 394.71
    4 7 -8 o 252.16 209.77
    4 7 -7 o 1120.09 981.28
    4 7 -6 o 40.37 36.54
    4 7 -5 o 191.37 196.94
    4 7 -4 o 77.03 94.33
    4 7 -3 o 113.21 108.58
    4 7 -2 o 197.80 191.09
    4 7 -1 o 111.93 107.54
    4 7 0 o 233.83 198.55
    4 7 1 < 18.82 5.34
    4 7 2 < 22.03 1.76
    4 7 3 o 119.97 94.40
    4 7 4 o 372.29 323.15
    4 7 5 < 21.07 5.57
    4 8 -9 < 8.36 16.42
    4 8 -8 o 90.06 66.60
    4 8 -7 o 219.19 171.00
    4 8 -6 o 52.10 61.57
    4 8 -5 < 11.26 23.46
    4 8 -4 o 82.98 75.81
    4 8 -3 < 18.65 25.55
    4 8 -2 < 22.19 31.72
    4 8 -1 < 5.63 7.79
    4 8 0 < 17.05 11.66
    4 8 1 o 163.23 159.82
    4 8 2 o 118.68 112.17
    4 8 3 o 178.83 146.18
    4 9 -8 < -25.73 7.22
    4 9 -7 < 38.60 59.08
    4 9 -6 o 160.01 185.11
    4 9 -5 < -25.89 0.93
    4 9 -4 o 267.92 215.40
    4 9 -3 < 15.92 15.70
    4 9 -2 o 68.83 80.36
    4 9 -1 < 4.66 4.68
    4 9 0 < 11.74 1.00
    4 9 1 o 120.77 94.19
    5 -10 -1 < -14.15 7.56
    5 -10 0 o 146.83 153.76
    5 -10 1 < -2.25 7.05
    5 -10 2 < 10.45 33.42
    5 -10 3 o 67.22 59.43
    5 -10 4 < 30.56 23.03
    5 -10 5 < 6.59 0.48
    5 -10 6 < 21.39 24.67
    5 -9 -4 o 87.97 106.54
    5 -9 -3 < 9.01 29.98
    5 -9 -2 < -22.35 2.23
    5 -9 -1 < 8.20 31.95
    5 -9 0 o 75.91 85.90
    5 -9 1 o 367.95 345.28
    5 -9 2 o 57.41 69.18
    5 -9 3 o 408.31 366.92
    5 -9 4 < -13.51 3.08
    5 -9 5 < 20.58 19.51
    5 -9 6 < -5.15 7.17
    5 -9 7 < 12.06 12.09
    5 -9 8 o 85.72 86.69
    5 -8 -6 < 39.88 24.33
    5 -8 -5 o 124.47 138.39
    5 -8 -4 o 260.20 245.56
    5 -8 -3 < 2.89 31.54
    5 -8 -2 < -8.04 9.23
    5 -8 -1 < 2.73 25.77
    5 -8 0 < 31.04 41.81
    5 -8 1 o 473.44 456.06
    5 -8 2 < 33.45 41.61
    5 -8 3 o 475.70 463.96
    5 -8 4 < 5.15 10.45
    5 -8 5 o 43.10 44.12
    5 -8 6 < 6.92 8.56
    5 -8 7 o 38.92 28.46
    5 -8 8 < 27.50 44.57
    5 -8 9 < -15.92 4.95
    5 -7 -7 o 63.84 60.42
    5 -7 -6 o 91.83 77.64
    5 -7 -5 o 165.32 145.66
    5 -7 -4 o 282.07 268.19
    5 -7 -3 < -10.94 1.89
    5 -7 -2 < 1.29 0.02
    5 -7 -1 < 19.46 22.38
    5 -7 0 o 89.74 105.97
    5 -7 1 o 67.06 57.97
    5 -7 2 o 33.61 59.45
    5 -7 3 < 28.95 23.62
    5 -7 4 o 52.75 56.03
    5 -7 5 < 11.58 10.33
    5 -7 6 o 249.59 234.65
    5 -7 7 o 224.50 251.13
    5 -7 8 o 37.63 31.92
    5 -7 9 o 58.05 81.14
    5 -7 10 < -13.19 0.24
    5 -6 -8 < 31.52 13.60
    5 -6 -7 < 9.49 2.02
    5 -6 -6 o 58.22 32.55
    5 -6 -5 < -9.65 2.47
    5 -6 -4 o 302.50 292.38
    5 -6 -3 o 259.56 264.31
    5 -6 -2 < 23.00 21.53
    5 -6 -1 o 414.91 425.58
    5 -6 0 < 1.45 6.75
    5 -6 1 o 36.02 47.40
    5 -6 2 < 11.42 16.50
    5 -6 3 < 6.59 2.27
    5 -6 4 o 219.68 203.60
    5 -6 5 < 8.68 1.85
    5 -6 6 o 449.48 476.95
    5 -6 7 o 580.87 588.74
    5 -6 8 < 4.34 4.84
    5 -6 9 o 121.42 140.99
    5 -6 10 < 6.92 20.98
    5 -5 -9 o 136.69 104.03
    5 -5 -8 o 78.96 66.64
    5 -5 -7 o 140.71 124.39
    5 -5 -6 < 8.04 9.29
    5 -5 -5 < -0.32 0.82
    5 -5 -4 o 673.50 640.07
    5 -5 -3 o 623.97 643.33
    5 -5 -2 o 52.91 48.56
    5 -5 -1 o 182.04 197.82
    5 -5 0 o 32.00 33.21
    5 -5 1 o 271.30 299.80
    5 -5 2 o 701.97 744.83
    5 -5 3 o 478.75 471.64
    5 -5 4 o 568.33 572.87
    5 -5 5 o 63.20 70.37
    5 -5 6 o 103.40 90.19
    5 -5 7 o 406.22 443.37
    5 -5 8 o 62.08 69.78
    5 -5 9 o 240.42 224.08
    5 -5 10 o 392.07 380.66
    5 -4 -10 < 52.10 0.14
    5 -4 -9 o 218.55 170.98
    5 -4 -8 o 123.35 104.94
    5 -4 -7 < 4.34 3.90
    5 -4 -6 o 82.02 88.60
    5 -4 -5 o 56.61 61.27
    5 -4 -4 o 243.15 266.02
    5 -4 -3 o 17.53 10.29
    5 -4 -2 o 205.85 210.20
    5 -4 -1 o 96.97 103.50
    5 -4 0 o 525.87 550.88
    5 -4 1 o 103.89 112.44
    5 -4 2 o 2191.61 2156.23
    5 -4 3 o 1236.04 1261.67
    5 -4 4 < 3.06 4.89
    5 -4 5 o 225.46 218.65
    5 -4 6 o 142.00 146.96
    5 -4 7 o 972.14 966.02
    5 -4 8 o 105.33 112.39
    5 -4 9 o 616.89 622.09
    5 -4 10 o 328.07 330.38
    5 -3 -11 o 125.28 49.59
    5 -3 -10 < 45.19 0.87
    5 -3 -9 < 15.28 13.47
    5 -3 -8 o 165.00 156.59
    5 -3 -7 o 363.93 345.09
    5 -3 -6 < 5.31 2.00
    5 -3 -5 o 890.60 992.32
    5 -3 -4 < 9.17 14.74
    5 -3 -3 o 77.67 104.92
    5 -3 -2 < 3.70 0.00
    5 -3 -1 o 445.14 453.29
    5 -3 0 o 3498.41 3241.08
    5 -3 1 o 406.70 428.44
    5 -3 2 o 1012.50 998.93
    5 -3 3 o 797.01 775.77
    5 -3 4 < 11.90 11.55
    5 -3 5 < 4.66 0.02
    5 -3 6 < 7.24 11.14
    5 -3 7 o 538.41 520.44
    5 -3 8 o 236.08 226.27
    5 -3 9 o 153.58 134.71
    5 -3 10 o 279.02 293.78
    5 -2 -11 < -10.29 24.34
    5 -2 -10 < 8.20 12.83
    5 -2 -9 < 11.10 0.03
    5 -2 -8 o 790.25 657.89
    5 -2 -7 o 617.70 616.26
    5 -2 -6 o 21.07 16.60
    5 -2 -5 o 826.60 845.81
    5 -2 -4 o 129.30 136.06
    5 -2 -3 < 8.20 5.20
    5 -2 -2 < 3.86 3.11
    5 -2 -1 o 258.27 274.25
    5 -2 0 o 2865.43 2748.31
    5 -2 1 o 609.98 540.99
    5 -2 2 o 220.48 239.04
    5 -2 3 o 774.49 732.85
    5 -2 4 o 371.49 357.71
    5 -2 5 o 180.44 156.25
    5 -2 6 o 221.12 216.80
    5 -2 7 < 0.64 1.42
    5 -2 8 o 36.83 36.09
    5 -2 9 o 157.44 126.00
    5 -2 10 o 539.86 520.01
    5 -1 -12 < 25.09 25.48
    5 -1 -11 < 22.03 15.50
    5 -1 -10 < 35.22 27.83
    5 -1 -9 o 99.38 97.65
    5 -1 -8 o 546.62 502.78
    5 -1 -7 o 334.82 333.77
    5 -1 -6 o 120.13 144.16
    5 -1 -5 o 88.13 91.84
    5 -1 -4 o 1027.62 1067.22
    5 -1 -3 o 223.86 229.16
    5 -1 -2 o 1161.74 1159.65
    5 -1 -1 o 76.23 77.38
    5 -1 0 o 205.36 198.46
    5 -1 1 o 2191.93 2072.21
    5 -1 2 o 46.64 32.83
    5 -1 3 o 2286.17 2222.76
    5 -1 4 o 127.53 96.73
    5 -1 5 o 851.68 879.52
    5 -1 6 o 154.22 132.00
    5 -1 7 < 13.03 8.57
    5 -1 8 o 194.75 174.41
    5 -1 9 o 131.39 90.23
    5 -1 10 o 320.99 313.47
    5 0 -12 o 210.51 221.23
    5 0 -11 o 444.50 472.66
    5 0 -10 < 9.17 6.43
    5 0 -9 o 152.78 161.07
    5 0 -8 < 4.50 14.00
    5 0 -7 o 88.13 108.53
    5 0 -6 o 743.62 754.12
    5 0 -5 o 206.97 211.16
    5 0 -4 o 2268.80 2195.48
    5 0 -3 o 109.52 106.97
    5 0 -2 o 830.30 846.84
    5 0 -1 < -1.45 1.15
    5 0 0 o 12.22 9.93
    5 0 1 o 453.50 465.12
    5 0 2 < 0.00 0.76
    5 0 3 o 1706.26 1782.48
    5 0 4 o 188.64 167.88
    5 0 5 o 143.13 153.61
    5 0 6 o 81.69 73.06
    5 0 7 o 142.16 135.88
    5 0 8 o 58.86 56.99
    5 0 9 < 28.79 38.20
    5 0 10 o 51.30 52.47
    5 1 -12 o 314.40 319.17
    5 1 -11 o 367.30 380.75
    5 1 -10 < 25.89 21.99
    5 1 -9 o 103.24 119.30
    5 1 -8 o 52.59 56.48
    5 1 -7 o 160.98 183.44
    5 1 -6 o 473.12 478.49
    5 1 -5 o 143.45 175.72
    5 1 -4 o 769.35 767.27
    5 1 -3 o 18.01 11.96
    5 1 -2 o 234.47 237.74
    5 1 -1 o 737.83 682.46
    5 1 0 o 790.90 758.16
    5 1 1 o 95.85 71.38
    5 1 2 < -4.18 0.93
    5 1 3 < 9.01 3.19
    5 1 4 o 249.10 268.44
    5 1 5 o 204.40 187.67
    5 1 6 o 820.81 843.93
    5 1 7 o 433.56 456.60
    5 1 8 o 171.11 178.53
    5 1 9 o 123.83 127.56
    5 2 -12 o 94.88 93.84
    5 2 -11 o 80.57 83.35
    5 2 -10 o 72.85 78.78
    5 2 -9 < 35.70 45.48
    5 2 -8 o 132.03 140.13
    5 2 -7 < 7.88 0.40
    5 2 -6 o 82.50 73.84
    5 2 -5 o 29.91 33.13
    5 2 -4 o 162.10 164.86
    5 2 -3 o 604.83 600.92
    5 2 -2 o 255.54 277.59
    5 2 -1 o 2528.68 2534.18
    5 2 0 o 400.76 394.32
    5 2 1 o 439.67 441.72
    5 2 2 o 144.09 144.84
    5 2 3 o 187.99 203.64
    5 2 4 o 220.80 238.43
    5 2 5 < 18.65 12.67
    5 2 6 o 1615.40 1697.51
    5 2 7 o 392.39 389.85
    5 2 8 o 60.31 64.21
    5 2 9 < -4.34 4.18
    5 3 -12 < -7.56 0.49
    5 3 -11 o 73.65 84.69
    5 3 -10 o 267.44 271.52
    5 3 -9 o 104.37 83.38
    5 3 -8 o 483.58 425.91
    5 3 -7 o 80.73 94.83
    5 3 -6 o 688.62 738.18
    5 3 -5 < 11.42 18.56
    5 3 -4 o 295.42 316.63
    5 3 -3 o 1512.64 1617.03
    5 3 -2 o 45.03 55.37
    5 3 -1 o 997.22 1053.76
    5 3 0 < 8.20 19.61
    5 3 1 o 243.48 253.60
    5 3 2 < 23.64 22.73
    5 3 3 o 261.65 243.48
    5 3 4 o 64.00 62.77
    5 3 5 o 45.83 53.83
    5 3 6 o 314.88 308.79
    5 3 7 o 94.56 110.12
    5 3 8 < 33.29 49.18
    5 4 -12 < 20.26 18.22
    5 4 -11 o 242.67 208.57
    5 4 -10 o 75.91 69.03
    5 4 -9 o 257.95 251.28
    5 4 -8 o 140.55 136.75
    5 4 -7 < 28.95 17.79
    5 4 -6 o 71.24 96.66
    5 4 -5 o 380.01 418.49
    5 4 -4 o 200.70 233.27
    5 4 -3 < 7.56 4.41
    5 4 -2 o 71.40 89.27
    5 4 -1 o 37.63 51.08
    5 4 0 o 259.08 275.53
    5 4 1 < 9.33 13.66
    5 4 2 o 1116.55 1082.64
    5 4 3 o 639.41 643.17
    5 4 4 < 35.22 34.77
    5 4 5 < 0.32 7.43
    5 4 6 < -3.38 5.83
    5 4 7 o 138.30 164.46
    5 5 -11 < 25.73 12.51
    5 5 -10 < 1.93 24.37
    5 5 -9 < 3.22 1.75
    5 5 -8 o 154.06 156.08
    5 5 -7 o 216.94 235.06
    5 5 -6 o 157.28 142.11
    5 5 -5 o 926.47 941.83
    5 5 -4 o 67.70 75.73
    5 5 -3 o 134.28 175.37
    5 5 -2 o 252.48 276.91
    5 5 -1 < 13.67 1.24
    5 5 0 o 1052.06 1026.27
    5 5 1 < 21.55 16.09
    5 5 2 o 1706.10 1678.37
    5 5 3 o 195.71 184.91
    5 5 4 < 9.49 0.03
    5 5 5 o 69.63 71.00
    5 5 6 < 20.10 15.33
    5 6 -11 o 54.52 53.91
    5 6 -10 < 14.80 24.61
    5 6 -9 o 86.84 95.00
    5 6 -8 o 326.94 351.14
    5 6 -7 o 686.37 654.08
    5 6 -6 o 285.13 302.11
    5 6 -5 o 437.42 414.11
    5 6 -4 < -4.34 4.33
    5 6 -3 < -5.63 1.10
    5 6 -2 < 20.10 15.52
    5 6 -1 o 441.28 373.79
    5 6 0 o 250.07 251.46
    5 6 1 < 3.54 7.18
    5 6 2 o 153.42 175.74
    5 6 3 o 105.82 108.65
    5 6 4 o 195.23 186.98
    5 6 5 < 3.86 7.99
    5 7 -10 < -4.66 19.75
    5 7 -9 < 41.65 53.37
    5 7 -8 o 119.33 118.75
    5 7 -7 o 120.93 144.87
    5 7 -6 < 3.22 12.33
    5 7 -5 o 69.47 88.44
    5 7 -4 o 187.83 157.94
    5 7 -3 < 0.64 7.52
    5 7 -2 o 210.83 194.55
    5 7 -1 o 400.76 350.17
    5 7 0 < 9.97 2.81
    5 7 1 < 34.58 45.74
    5 7 2 o 67.86 61.31
    5 7 3 o 134.60 98.50
    5 8 -8 < -14.80 7.90
    5 8 -7 < -18.49 3.10
    5 8 -6 o 90.86 129.45
    5 8 -5 o 86.20 61.41
    5 8 -4 o 708.24 590.56
    5 8 -3 < 3.54 8.99
    5 8 -2 o 154.22 139.51
    5 8 -1 < 20.75 3.75
    5 8 0 < 6.11 9.26
    5 8 1 < 30.72 13.47
    5 9 -5 o 68.35 56.03
    5 9 -4 < 41.65 35.91
    5 9 -3 < 20.75 2.01
    5 9 -2 < -14.80 1.94
    6 -10 0 < 0.16 20.24
    6 -10 1 < -8.36 0.51
    6 -10 2 o 75.91 71.40
    6 -10 3 o 173.04 170.59
    6 -10 4 < 25.09 25.04
    6 -9 -3 < -23.64 7.43
    6 -9 -2 o 363.77 338.80
    6 -9 -1 < 34.58 48.57
    6 -9 0 < -6.92 4.81
    6 -9 1 < 45.99 53.51
    6 -9 2 < -4.02 0.64
    6 -9 3 o 198.61 194.05
    6 -9 4 < 1.77 9.63
    6 -9 5 o 69.15 70.13
    6 -9 6 o 185.26 183.93
    6 -8 -5 o 216.30 183.94
    6 -8 -4 o 214.69 239.94
    6 -8 -3 < -8.68 10.10
    6 -8 -2 < 40.04 68.57
    6 -8 -1 o 96.33 84.42
    6 -8 0 < -19.30 1.96
    6 -8 1 < 23.64 31.65
    6 -8 2 < 10.13 0.99
    6 -8 3 o 56.77 66.63
    6 -8 4 o 121.10 116.22
    6 -8 5 < 3.54 2.84
    6 -8 6 o 351.38 326.16
    6 -8 7 o 65.45 64.49
    6 -8 8 o 76.87 75.94
    6 -7 -7 < -23.80 0.04
    6 -7 -6 < 48.24 33.21
    6 -7 -5 < 1.45 11.18
    6 -7 -4 o 203.59 205.35
    6 -7 -3 o 137.98 142.51
    6 -7 -2 < 25.25 24.59
    6 -7 -1 o 155.99 160.29
    6 -7 0 < -1.61 1.07
    6 -7 1 o 182.69 174.19
    6 -7 2 < 25.09 30.30
    6 -7 3 o 36.99 44.83
    6 -7 4 o 62.08 58.52
    6 -7 5 < -1.45 0.14
    6 -7 6 o 225.30 238.96
    6 -7 7 o 51.46 60.00
    6 -7 8 o 48.73 47.00
    6 -7 9 o 144.90 172.24
    6 -6 -8 o 149.88 125.76
    6 -6 -7 < 16.56 11.55
    6 -6 -6 o 149.56 119.03
    6 -6 -5 < -11.58 4.43
    6 -6 -4 o 80.89 82.14
    6 -6 -3 o 178.51 189.79
    6 -6 -2 < -7.40 0.56
    6 -6 -1 o 230.93 189.75
    6 -6 0 < -2.89 9.13
    6 -6 1 o 268.89 290.84
    6 -6 2 o 346.72 367.35
    6 -6 3 o 210.51 218.69
    6 -6 4 < 5.15 0.15
    6 -6 5 < 23.00 20.09
    6 -6 6 < 12.54 10.94
    6 -6 7 o 31.04 25.46
    6 -6 8 o 43.74 38.35
    6 -6 9 o 264.70 284.23
    6 -5 -9 o 200.06 160.79
    6 -5 -8 o 141.84 143.35
    6 -5 -7 < 0.64 0.05
    6 -5 -6 o 56.45 35.54
    6 -5 -5 < 4.82 0.41
    6 -5 -4 < 17.05 19.13
    6 -5 -3 o 40.37 50.85
    6 -5 -2 < 7.24 13.09
    6 -5 -1 o 61.27 56.71
    6 -5 0 o 150.85 151.77
    6 -5 1 o 60.79 46.05
    6 -5 2 o 1764.48 1807.05
    6 -5 3 o 319.70 342.36
    6 -5 4 o 330.00 333.18
    6 -5 5 < -8.20 1.39
    6 -5 6 o 77.51 89.19
    6 -5 7 o 105.50 76.50
    6 -5 8 < 21.71 19.74
    6 -5 9 o 638.28 650.55
    6 -4 -9 o 70.44 26.96
    6 -4 -8 o 183.01 137.22
    6 -4 -7 o 127.04 121.89
    6 -4 -6 o 93.11 95.08
    6 -4 -5 o 132.99 122.16
    6 -4 -4 o 36.83 44.49
    6 -4 -3 o 407.67 433.03
    6 -4 -2 o 134.12 144.23
    6 -4 -1 o 478.75 452.58
    6 -4 0 o 442.57 418.48
    6 -4 1 o 36.02 30.89
    6 -4 2 o 852.17 834.88
    6 -4 3 o 236.40 246.24
    6 -4 4 o 511.88 535.07
    6 -4 5 o 333.70 337.88
    6 -4 6 < 1.45 0.67
    6 -4 7 o 112.41 88.31
    6 -4 8 < 23.80 22.05
    6 -4 9 o 508.18 516.19
    6 -4 10 o 252.48 275.64
    6 -3 -10 < 37.47 10.98
    6 -3 -9 < 12.70 0.14
    6 -3 -8 o 94.88 83.66
    6 -3 -7 o 51.46 35.63
    6 -3 -6 o 201.82 164.47
    6 -3 -5 o 619.79 591.68
    6 -3 -4 o 63.68 74.21
    6 -3 -3 o 284.81 304.60
    6 -3 -2 o 191.05 212.01
    6 -3 -1 o 326.78 333.70
    6 -3 0 o 25.89 16.31
    6 -3 1 o 74.78 64.48
    6 -3 2 o 352.19 333.36
    6 -3 3 o 460.74 464.82
    6 -3 4 o 58.54 47.49
    6 -3 5 o 1098.70 1101.89
    6 -3 6 o 503.52 535.88
    6 -3 7 o 101.96 79.37
    6 -3 8 < -0.80 3.77
    6 -3 9 < 2.25 19.49
    6 -3 10 o 455.27 491.97
    6 -2 -10 < 63.36 33.80
    6 -2 -9 o 122.54 109.03
    6 -2 -8 o 212.44 185.35
    6 -2 -7 < 12.38 7.42
    6 -2 -6 < 19.62 0.65
    6 -2 -5 o 144.90 122.06
    6 -2 -4 o 1018.61 1038.83
    6 -2 -3 o 137.02 130.49
    6 -2 -2 o 2797.25 2825.45
    6 -2 -1 o 55.48 50.00
    6 -2 0 o 447.23 466.21
    6 -2 1 o 367.95 318.97
    6 -2 2 o 188.64 187.99
    6 -2 3 o 1930.60 1883.87
    6 -2 4 o 89.57 69.61
    6 -2 5 o 1485.95 1530.63
    6 -2 6 o 409.60 451.61
    6 -2 7 o 32.16 31.47
    6 -2 8 < 18.65 13.05
    6 -2 9 < 8.36 10.93
    6 -1 -11 o 125.92 142.59
    6 -1 -8 < -2.73 5.06
    6 -1 -7 < 4.99 5.63
    6 -1 -6 o 75.91 85.56
    6 -1 -5 o 261.17 246.25
    6 -1 -4 o 1034.37 973.45
    6 -1 -3 o 149.88 143.77
    6 -1 -2 o 3154.42 3072.33
    6 -1 -1 o 549.67 581.64
    6 -1 0 o 230.77 240.51
    6 -1 1 o 318.74 320.59
    6 -1 2 o 20.91 18.94
    6 -1 3 o 1404.73 1485.94
    6 -1 4 o 28.30 20.76
    6 -1 5 o 1280.74 1322.96
    6 -1 6 o 274.51 250.65
    6 -1 7 o 153.58 122.25
    6 -1 8 < 19.78 24.76
    6 -1 9 o 93.60 93.83
    6 0 -11 o 245.24 234.48
    6 0 -10 < 84.43 85.38
    6 0 -9 o 302.33 335.67
    6 0 -8 < -12.54 2.75
    6 0 -7 < 16.40 31.90
    6 0 -6 < -0.32 8.02
    6 0 -5 o 515.58 460.79
    6 0 -4 o 505.61 503.73
    6 0 -3 o 76.87 76.38
    6 0 -2 o 779.80 792.38
    6 0 -1 o 1038.23 1036.78
    6 0 0 o 320.35 320.63
    6 0 1 o 98.90 93.47
    6 0 2 o 281.59 274.53
    6 0 3 < 9.49 1.82
    6 0 4 o 117.56 112.64
    6 0 5 o 46.32 41.33
    6 0 6 o 523.78 552.78
    6 0 7 o 291.24 275.77
    6 0 8 o 97.78 88.99
    6 0 9 o 90.38 92.56
    6 1 -11 < 65.77 36.48
    6 1 -10 < 7.24 20.71
    6 1 -9 o 214.85 218.67
    6 1 -8 o 624.93 589.67
    6 1 -7 o 162.10 180.93
    6 1 -6 o 557.39 498.44
    6 1 -5 < 5.95 1.15
    6 1 -4 o 77.19 71.52
    6 1 -3 o 656.45 651.03
    6 1 -2 o 474.09 502.89
    6 1 -1 o 2279.25 2371.88
    6 1 0 o 134.28 130.87
    6 1 1 o 313.75 312.48
    6 1 2 o 24.44 16.96
    6 1 3 o 72.85 90.71
    6 1 4 < 16.72 13.76
    6 1 5 o 37.47 48.81
    6 1 6 o 425.04 458.82
    6 1 7 o 201.34 185.34
    6 1 8 o 65.29 68.05
    6 2 -11 o 93.60 105.41
    6 2 -10 o 222.57 217.49
    6 2 -9 o 205.52 188.99
    6 2 -8 o 605.47 550.85
    6 2 -7 o 414.26 407.68
    6 2 -6 o 1024.08 969.62
    6 2 -5 < 13.67 12.09
    6 2 -4 o 165.48 169.25
    6 2 -3 o 1373.05 1493.20
    6 2 -2 o 62.88 71.91
    6 2 -1 o 621.40 661.24
    6 2 0 o 57.09 64.87
    6 2 1 o 452.38 512.77
    6 2 2 o 96.49 84.74
    6 2 3 o 102.76 100.90
    6 2 4 < -8.84 1.84
    6 2 5 o 293.33 332.45
    6 2 6 < 21.71 29.14
    6 2 7 < 20.91 11.51
    6 2 8 < 15.28 25.60
    6 3 -11 < 65.13 90.61
    6 3 -10 < 43.26 41.97
    6 3 -9 o 391.59 315.12
    6 3 -8 o 150.52 158.81
    6 3 -7 o 46.48 53.53
    6 3 -6 o 100.83 99.92
    6 3 -5 o 279.02 289.80
    6 3 -4 o 248.94 246.00
    6 3 -3 o 24.60 23.87
    6 3 -2 o 27.98 33.25
    6 3 -1 o 77.67 75.76
    6 3 0 < 0.16 9.55
    6 3 1 o 81.53 102.09
    6 3 2 o 1094.84 1091.86
    6 3 3 o 543.40 583.46
    6 3 4 o 212.12 200.07
    6 3 5 o 82.66 93.43
    6 3 6 o 62.72 70.77
    6 3 7 < 30.07 30.25
    6 4 -11 < 12.22 12.91
    6 4 -10 < -19.30 12.12
    6 4 -9 < 20.10 11.74
    6 4 -8 o 66.74 75.21
    6 4 -7 o 180.76 187.45
    6 4 -6 o 49.37 34.46
    6 4 -5 o 525.39 549.53
    6 4 -4 < 4.50 12.66
    6 4 -3 o 512.84 559.97
    6 4 -2 o 43.26 42.68
    6 4 -1 < 9.81 4.73
    6 4 0 o 178.35 173.55
    6 4 1 o 73.49 66.06
    6 4 2 o 614.16 609.65
    6 4 3 o 196.68 196.12
    6 4 4 o 79.12 79.35
    6 4 5 o 88.29 94.86
    6 4 6 < 30.56 28.23
    6 5 -10 < 27.66 26.40
    6 5 -9 < 29.75 34.06
    6 5 -8 o 58.86 74.25
    6 5 -7 o 107.91 136.01
    6 5 -6 o 277.89 273.93
    6 5 -5 o 380.65 361.97
    6 5 -4 < -8.04 6.54
    6 5 -3 o 168.38 181.48
    6 5 -2 o 140.88 150.26
    6 5 -1 o 64.97 49.65
    6 5 0 < 13.83 6.33
    6 5 1 o 135.09 136.87
    6 5 2 o 110.96 87.66
    6 5 3 o 95.36 100.03
    6 5 4 o 45.35 53.09
    6 5 5 o 75.91 87.38
    6 6 -10 < 21.23 43.07
    6 6 -9 o 72.85 95.09
    6 6 -8 o 52.91 52.46
    6 6 -7 < -19.46 1.26
    6 6 -6 o 82.02 84.39
    6 6 -5 < 35.06 25.96
    6 6 -4 o 91.18 107.40
    6 6 -3 < 13.03 1.24
    6 6 -2 o 826.92 728.50
    6 6 -1 o 137.98 134.99
    6 6 0 o 193.62 194.38
    6 6 1 < 4.02 2.11
    6 6 2 < 26.21 11.11
    6 6 3 o 377.44 337.01
    6 6 4 < 23.00 15.67
    6 7 -8 < -23.64 0.56
    6 7 -7 < 46.48 55.64
    6 7 -6 < -16.40 4.01
    6 7 -5 < 17.21 42.41
    6 7 -4 o 301.37 286.25
    6 7 -3 < 15.28 17.62
    6 7 -2 o 326.30 314.29
    6 7 -1 o 61.11 46.09
    6 7 0 < 34.74 36.39
    6 7 1 < 36.18 31.33
    6 7 2 < 22.51 19.98
    6 8 -6 < -7.72 0.11
    6 8 -5 < 34.90 23.26
    6 8 -4 < 32.97 30.31
    6 8 -3 < 38.44 44.46
    6 8 -2 o 58.38 36.29
    6 8 -1 o 85.72 66.61
    7 -9 -1 < 52.10 83.21
    7 -9 0 < -4.18 14.93
    7 -9 1 o 240.58 236.68
    7 -9 2 < 40.04 64.14
    7 -9 3 < 18.17 18.07
    7 -9 4 < -3.06 1.84
    7 -8 -4 < -4.50 5.62
    7 -8 -3 < 19.14 48.13
    7 -8 -2 < -26.05 8.26
    7 -8 -1 o 127.69 135.51
    7 -8 0 < 36.83 26.05
    7 -8 1 o 894.62 830.30
    7 -8 2 o 156.15 169.57
    7 -8 3 < 16.40 17.32
    7 -8 4 < 29.75 26.45
    7 -8 5 < 5.15 1.13
    7 -8 6 o 106.94 119.33
    7 -7 -6 o 62.40 55.45
    7 -7 -5 < -3.86 6.03
    7 -7 -4 < -16.40 12.48
    7 -7 -3 < -11.90 0.22
    7 -7 -2 o 97.29 89.86
    7 -7 -1 o 120.13 131.39
    7 -7 0 < -9.33 4.95
    7 -7 1 o 362.48 370.92
    7 -7 2 o 275.64 278.10
    7 -7 3 < 9.81 0.10
    7 -7 4 o 41.01 26.60
    7 -7 5 < 20.10 10.12
    7 -7 6 o 38.92 34.38
    7 -7 7 o 51.78 53.28
    7 -6 -7 < 9.33 4.70
    7 -6 -6 o 55.80 70.07
    7 -6 -5 o 154.06 149.17
    7 -6 -4 < 16.40 29.03
    7 -6 -3 o 182.69 167.86
    7 -6 -2 o 49.37 44.80
    7 -6 -1 < -10.13 0.22
    7 -6 0 o 145.54 130.24
    7 -6 1 o 65.77 57.41
    7 -6 2 o 663.53 682.80
    7 -6 3 o 105.66 118.14
    7 -6 4 o 250.55 254.10
    7 -6 5 o 28.95 22.60
    7 -6 6 o 39.40 45.45
    7 -6 7 < 5.47 1.79
    7 -6 8 < -5.79 4.32
    7 -5 -8 < 50.66 31.23
    7 -5 -7 o 124.96 130.41
    7 -5 -6 o 131.39 137.57
    7 -5 -5 o 403.65 363.54
    7 -5 -4 o 123.19 122.74
    7 -5 -3 o 542.11 501.02
    7 -5 -2 < 21.39 24.67
    7 -5 -1 < -1.93 1.80
    7 -5 0 o 285.29 282.91
    7 -5 1 < 1.45 0.81
    7 -5 2 o 429.22 409.71
    7 -5 3 o 113.05 115.25
    7 -5 4 o 377.60 399.63
    7 -5 5 o 132.51 141.24
    7 -5 6 o 35.86 31.94
    7 -5 7 o 104.37 99.14
    7 -5 8 o 82.50 95.98
    7 -4 -9 < 32.97 0.67
    7 -4 -8 < 29.59 2.10
    7 -4 -7 o 81.53 68.58
    7 -4 -6 o 239.13 189.93
    7 -4 -5 o 477.30 401.36
    7 -4 -4 < 18.33 26.92
    7 -4 -3 o 307.48 300.63
    7 -4 -2 o 33.61 35.47
    7 -4 -1 < -1.29 1.61
    7 -4 0 < 5.31 1.76
    7 -4 1 o 85.23 86.73
    7 -4 2 < 10.29 8.61
    7 -4 3 o 50.98 42.20
    7 -4 4 o 136.53 131.26
    7 -4 5 o 760.34 784.73
    7 -4 6 o 121.58 120.54
    7 -4 7 o 422.95 404.64
    7 -4 8 o 122.54 139.62
    7 -3 -9 o 123.67 92.53
    7 -3 -8 < 19.14 0.11
    7 -3 -7 < 46.32 28.26
    7 -3 -6 < 15.60 10.01
    7 -3 -5 < 15.76 4.59
    7 -3 -4 o 193.95 170.78
    7 -3 -3 o 215.98 186.90
    7 -3 -2 o 785.43 827.78
    7 -3 -1 o 34.58 29.78
    7 -3 0 o 600.65 582.81
    7 -3 1 o 130.42 113.49
    7 -3 2 < 8.20 5.07
    7 -3 3 o 137.50 138.05
    7 -3 4 o 82.18 73.90
    7 -3 5 o 827.56 858.08
    7 -3 6 o 315.04 293.04
    7 -3 7 o 292.53 310.48
    7 -3 8 o 157.92 168.45
    7 -2 -10 o 307.32 242.51
    7 -2 -9 o 295.90 249.77
    7 -2 -8 < 51.30 37.84
    7 -2 -7 o 49.53 36.44
    7 -2 -6 < 26.05 19.93
    7 -2 -5 o 66.26 53.35
    7 -2 -4 < 42.29 44.76
    7 -2 -3 o 363.93 382.40
    7 -2 -2 o 2212.19 2206.69
    7 -2 -1 o 190.09 205.83
    7 -2 0 o 707.59 711.48
    7 -2 1 o 83.62 64.68
    7 -2 2 < 12.87 11.51
    7 -2 3 o 27.02 21.60
    7 -2 4 o 324.53 336.56
    7 -2 5 o 631.85 679.17
    7 -2 6 o 302.98 354.29
    7 -2 7 < 11.74 12.00
    7 -2 8 o 92.79 86.65
    7 -1 -10 o 221.60 152.07
    7 -1 -9 o 154.54 134.61
    7 -1 -8 o 178.02 198.08
    7 -1 -7 o 136.37 188.15
    7 -1 -6 o 62.72 77.18
    7 -1 -5 o 88.61 69.09
    7 -1 -4 < -13.51 0.59
    7 -1 -3 o 462.51 436.69
    7 -1 -2 o 501.27 506.53
    7 -1 -1 o 720.94 743.05
    7 -1 0 o 83.14 77.03
    7 -1 1 o 1305.99 1282.56
    7 -1 2 o 65.93 43.72
    7 -1 3 o 240.42 216.13
    7 -1 4 o 54.03 42.50
    7 -1 5 o 114.98 124.92
    7 -1 6 o 594.86 673.53
    7 -1 7 o 57.41 49.66
    7 -1 8 o 221.60 204.53
    7 0 -9 < 10.29 51.68
    7 0 -8 < 39.88 51.15
    7 0 -7 o 619.47 577.20
    7 0 -6 o 1254.53 1216.72
    7 0 -5 < 0.16 10.35
    7 0 -4 < -9.33 1.93
    7 0 -3 < -16.56 1.86
    7 0 -2 o 217.26 226.11
    7 0 -1 o 754.71 800.71
    7 0 0 o 137.98 135.09
    7 0 1 o 1459.89 1462.63
    7 0 2 o 211.63 185.75
    7 0 3 o 137.66 139.67
    7 0 4 < -19.46 0.39
    7 0 5 o 49.69 59.07
    7 0 6 o 386.92 442.60
    7 0 7 < 14.47 20.39
    7 0 8 o 296.71 278.88
    7 1 -11 < -10.61 12.08
    7 1 -10 < -14.96 3.16
    7 1 -9 o 64.00 74.01
    7 1 -8 o 305.07 311.26
    7 1 -7 o 479.72 415.66
    7 1 -6 o 1890.40 1740.95
    7 1 -5 < 34.41 22.01
    7 1 -4 < 16.08 14.83
    7 1 -3 o 92.79 99.32
    7 1 -2 o 122.38 121.91
    7 1 -1 o 452.22 491.22
    7 1 0 o 308.77 329.53
    7 1 1 o 431.79 431.11
    7 1 2 o 167.09 144.36
    7 1 3 o 73.65 64.93
    7 1 4 o 91.83 104.28
    7 1 5 o 629.11 651.30
    7 1 6 < 0.48 21.28
    7 1 7 o 59.50 75.01
    7 2 -11 < -8.04 0.08
    7 2 -10 < 29.27 12.90
    7 2 -9 o 189.60 192.18
    7 2 -8 o 100.35 92.97
    7 2 -7 o 85.72 96.03
    7 2 -6 o 470.87 384.52
    7 2 -5 o 400.11 392.28
    7 2 -4 < -0.64 7.75
    7 2 -3 o 180.12 179.76
    7 2 -2 < 8.84 8.92
    7 2 -1 o 45.19 40.94
    7 2 0 o 48.08 56.77
    7 2 1 o 62.24 84.46
    7 2 2 o 942.55 945.14
    7 2 3 o 254.57 259.65
    7 2 4 o 296.55 267.01
    7 2 5 o 336.75 372.48
    7 2 6 o 50.66 60.05
    7 2 7 < 22.35 28.54
    7 3 -10 o 140.55 153.85
    7 3 -9 < 2.57 11.70
    7 3 -8 o 77.19 104.49
    7 3 -7 < 39.40 61.99
    7 3 -6 o 125.11 107.70
    7 3 -5 o 342.54 328.53
    7 3 -4 o 128.98 122.33
    7 3 -3 o 624.61 613.09
    7 3 -2 o 48.57 32.03
    7 3 -1 < 8.36 0.93
    7 3 0 < 10.94 7.55
    7 3 1 o 64.33 71.18
    7 3 2 o 435.65 452.43
    7 3 3 < 9.81 15.74
    7 3 4 o 56.45 70.84
    7 3 5 o 106.78 112.12
    7 3 6 < 7.24 0.22
    7 4 -10 o 93.76 97.27
    7 4 -9 < 11.10 36.17
    7 4 -8 < 24.28 20.00
    7 4 -7 < -7.56 9.27
    7 4 -6 o 230.29 235.49
    7 4 -5 o 177.38 188.74
    7 4 -4 o 82.98 83.38
    7 4 -3 o 76.87 76.85
    7 4 -2 o 86.04 84.07
    7 4 -1 o 135.73 130.01
    7 4 0 o 103.89 82.41
    7 4 1 o 368.27 352.76
    7 4 2 < 4.18 3.69
    7 4 3 < 24.93 28.42
    7 4 4 o 101.47 104.97
    7 4 5 o 108.55 120.83
    7 5 -9 < 9.01 35.72
    7 5 -8 < -14.96 11.51
    7 5 -7 o 167.57 185.90
    7 5 -6 o 79.12 77.65
    7 5 -5 < -2.09 3.38
    7 5 -4 o 65.29 62.40
    7 5 -3 < 24.77 42.23
    7 5 -2 o 643.91 588.62
    7 5 -1 < 40.53 25.38
    7 5 0 o 954.61 861.44
    7 5 1 o 158.40 156.98
    7 5 2 o 71.24 65.35
    7 5 3 < 46.48 29.47
    7 6 -8 < -16.40 1.40
    7 6 -7 < 57.57 86.21
    7 6 -6 < 38.27 5.86
    7 6 -5 < -4.50 11.05
    7 6 -4 < 1.13 0.44
    7 6 -3 < 22.68 18.99
    7 6 -2 o 513.01 438.99
    7 6 -1 < 47.76 41.14
    7 6 0 o 288.83 272.28
    7 6 1 o 142.97 99.07
    7 6 2 < 15.92 24.57
    7 7 -6 < -8.20 2.51
    7 7 -5 < 9.97 4.53
    7 7 -4 o 114.98 86.73
    7 7 -3 o 212.60 185.68
    7 7 -2 < 27.50 18.54
    7 7 -1 < 52.75 22.67
    8 -8 -2 < -5.47 1.86
    8 -8 -1 < -11.58 0.29
    8 -8 0 < 9.97 3.53
    8 -8 1 o 206.49 241.17
    8 -8 2 o 306.03 329.61
    8 -8 3 o 98.42 90.45
    8 -8 4 o 244.28 278.79
    8 -7 -4 o 106.94 103.25
    8 -7 -3 o 329.51 324.40
    8 -7 -2 < 12.22 23.58
    8 -7 -1 < 18.65 25.19
    8 -7 0 < -15.92 0.21
    8 -7 1 < 3.38 26.21
    8 -7 2 o 581.03 610.10
    8 -7 3 < 6.59 4.45
    8 -7 4 o 625.74 605.05
    8 -7 5 < 21.23 23.70
    8 -6 -6 o 62.40 50.29
    8 -6 -5 o 233.02 234.01
    8 -6 -4 o 57.41 61.13
    8 -6 -3 o 472.48 467.60
    8 -6 -2 < 6.75 20.73
    8 -6 -1 o 56.45 66.32
    8 -6 0 < 23.32 15.50
    8 -6 1 < 36.34 34.12
    8 -6 2 o 317.77 341.72
    8 -6 3 < 6.43 14.06
    8 -6 4 o 180.12 175.39
    8 -6 5 o 57.09 66.71
    8 -6 6 o 115.47 119.94
    8 -5 -7 < 5.79 0.51
    8 -5 -6 < -0.96 0.62
    8 -5 -5 o 208.90 217.13
    8 -5 -4 < 12.87 10.72
    8 -5 -3 o 612.23 558.41
    8 -5 -2 o 227.07 222.47
    8 -5 -1 o 59.66 49.47
    8 -5 0 o 50.98 43.44
    8 -5 1 < 7.08 0.48
    8 -5 2 < 14.63 0.04
    8 -5 3 < 2.41 7.72
    8 -5 4 o 85.72 65.49
    8 -5 5 o 364.89 348.33
    8 -5 6 < 2.89 18.82
    8 -5 7 o 179.15 205.50
    8 -4 -8 < 26.70 21.80
    8 -4 -7 o 105.01 65.43
    8 -4 -6 < 26.70 27.42
    8 -4 -5 < 31.52 23.31
    8 -4 -4 o 40.85 41.62
    8 -4 -3 o 256.82 252.31
    8 -4 -2 o 717.89 680.65
    8 -4 -1 o 150.52 141.38
    8 -4 0 o 427.77 397.58
    8 -4 1 < 25.57 11.14
    8 -4 2 o 84.75 62.97
    8 -4 3 < 5.47 0.17
    8 -4 4 o 96.33 97.68
    8 -4 5 o 546.78 549.74
    8 -4 6 < 31.68 34.86
    8 -4 7 o 89.57 115.08
    8 -3 -8 o 73.65 56.19
    8 -3 -7 o 99.38 92.20
    8 -3 -6 o 105.98 79.02
    8 -3 -5 < 43.90 16.46
    8 -3 -4 < -0.16 0.08
    8 -3 -3 o 259.08 235.88
    8 -3 -2 o 700.36 665.01
    8 -3 -1 o 85.07 61.59
    8 -3 0 o 286.90 253.60
    8 -3 1 < 14.15 8.24
    8 -3 2 < 19.14 7.40
    8 -3 3 o 74.30 51.35
    8 -3 4 o 329.35 317.59
    8 -3 5 o 94.88 107.06
    8 -3 6 < 9.65 2.11
    8 -3 7 < -6.11 7.68
    8 -2 -9 < 83.62 60.58
    8 -2 -8 o 270.49 188.06
    8 -2 -7 o 237.85 216.15
    8 -2 -6 < 21.55 10.39
    8 -2 -5 < 4.50 0.36
    8 -2 -4 o 173.20 150.82
    8 -2 -3 o 122.22 129.45
    8 -2 -2 o 60.31 45.91
    8 -2 -1 < 11.74 4.09
    8 -2 0 < 20.58 13.09
    8 -2 1 o 439.35 430.38
    8 -2 2 < 17.21 3.99
    8 -2 3 o 581.35 617.03
    8 -2 4 o 476.66 536.79
    8 -2 5 < 17.37 1.97
    8 -2 6 < 0.00 6.57
    8 -2 7 < 7.40 5.26
    8 -1 -9 < 58.38 6.91
    8 -1 -8 < 61.11 37.65
    8 -1 -7 o 600.17 590.49
    8 -1 -6 o 485.35 515.73
    8 -1 -5 < 11.26 5.53
    8 -1 -4 o 146.66 167.84
    8 -1 -3 < -10.13 6.30
    8 -1 -2 o 43.26 51.00
    8 -1 -1 < -17.85 0.27
    8 -1 0 o 116.75 119.36
    8 -1 1 o 1289.91 1349.53
    8 -1 2 o 44.87 29.03
    8 -1 3 o 595.18 598.19
    8 -1 4 o 249.10 268.80
    8 -1 5 < 6.75 0.24
    8 -1 6 < -3.70 3.83
    8 -1 7 o 110.96 120.18
    8 0 -9 < 63.04 33.04
    8 0 -8 < 24.44 8.08
    8 0 -7 o 374.54 329.86
    8 0 -6 o 486.31 477.13
    8 0 -5 o 63.52 87.19
    8 0 -4 o 197.64 207.85
    8 0 -3 < -6.11 16.07
    8 0 -2 < 11.74 34.28
    8 0 -1 o 54.68 61.01
    8 0 0 o 341.09 374.90
    8 0 1 o 342.70 345.61
    8 0 2 < 37.79 21.57
    8 0 3 o 78.48 78.79
    8 0 4 o 626.38 658.76
    8 0 5 o 226.91 220.76
    8 0 6 < 1.45 14.29
    8 1 -9 < 41.97 33.86
    8 1 -8 o 75.10 78.36
    8 1 -7 o 82.18 70.39
    8 1 -6 o 64.00 80.96
    8 1 -5 < 27.82 35.12
    8 1 -4 o 116.43 105.09
    8 1 -3 o 735.25 732.11
    8 1 -2 o 47.28 53.05
    8 1 -1 o 470.55 481.24
    8 1 0 o 298.80 324.63
    8 1 1 o 48.57 35.26
    8 1 2 o 179.63 151.65
    8 1 3 < 36.67 38.05
    8 1 4 o 845.57 821.30
    8 1 5 o 332.89 368.87
    8 1 6 o 77.51 56.62
    8 2 -9 < 18.01 5.46
    8 2 -8 o 147.79 154.17
    8 2 -7 o 55.16 0.23
    8 2 -6 o 63.20 52.07
    8 2 -5 o 209.87 233.75
    8 2 -4 o 112.73 108.30
    8 2 -3 o 1152.89 1227.58
    8 2 -2 < 9.65 2.79
    8 2 -1 o 407.03 399.98
    8 2 0 o 123.35 140.26
    8 2 1 o 208.90 184.49
    8 2 2 o 220.00 227.02
    8 2 3 < 30.88 10.29
    8 2 4 o 76.07 69.37
    8 2 5 < 32.32 33.99
    8 3 -9 < 17.69 31.64
    8 3 -8 < 63.20 56.60
    8 3 -7 < 17.69 9.31
    8 3 -6 o 181.72 201.82
    8 3 -5 < 52.27 40.16
    8 3 -4 o 107.43 116.48
    8 3 -3 o 376.79 354.37
    8 3 -2 o 69.47 57.42
    8 3 -1 < -3.54 0.14
    8 3 0 o 227.88 219.22
    8 3 1 o 241.55 242.05
    8 3 2 < 15.92 7.70
    8 3 3 < 48.41 40.35
    8 3 4 < 44.71 28.93
    8 4 -8 < -19.78 15.77
    8 4 -7 o 242.19 285.31
    8 4 -6 o 105.66 104.31
    8 4 -5 o 68.03 47.15
    8 4 -4 < 0.64 5.10
    8 4 -3 < 9.01 0.42
    8 4 -2 o 237.85 211.48
    8 4 -1 < 22.35 13.35
    8 4 0 o 704.38 675.06
    8 4 1 o 119.97 127.41
    8 4 2 o 98.42 100.07
    8 4 3 < 36.99 16.83
    8 5 -7 < 45.83 116.37
    8 5 -6 < -12.38 8.10
    8 5 -5 o 123.67 138.57
    8 5 -4 < 24.77 19.10
    8 5 -3 < 43.26 31.09
    8 5 -2 o 124.96 126.01
    8 5 -1 < 47.76 24.39
    8 5 0 o 210.99 178.45
    8 5 1 o 78.32 63.18
    8 6 -5 < 23.48 13.51
    8 6 -4 o 258.43 249.96
    8 6 -3 o 206.65 188.84
    8 6 -2 < 30.07 16.41
    9 -7 -1 o 187.19 216.76
    9 -7 0 o 97.94 87.43
    9 -7 1 < -22.68 7.99
    9 -7 2 < 13.35 0.81
    9 -6 -4 o 82.18 63.10
    9 -6 -3 o 274.03 276.42
    9 -6 -2 < 2.57 9.12
    9 -6 -1 o 66.74 79.01
    9 -6 0 o 179.79 181.53
    9 -6 1 < -6.11 1.24
    9 -6 2 o 114.18 97.10
    9 -6 3 o 121.90 107.00
    9 -6 4 o 114.82 116.71
    9 -5 -5 o 210.83 209.34
    9 -5 -4 < -24.93 0.54
    9 -5 -3 o 146.83 144.34
    9 -5 -2 o 325.98 322.41
    9 -5 -1 < 36.99 35.80
    9 -5 0 o 580.39 544.62
    9 -5 1 < 11.42 5.16
    9 -5 2 o 245.41 213.93
    9 -5 3 o 172.56 164.86
    9 -5 4 o 141.04 156.56
    9 -5 5 o 169.82 181.42
    9 -4 -6 < -4.02 17.30
    9 -4 -5 o 146.18 142.28
    9 -4 -4 < 3.70 0.34
    9 -4 -3 o 41.65 44.32
    9 -4 -2 o 215.49 186.96
    9 -4 -1 < 36.67 27.90
    9 -4 0 o 711.61 721.41
    9 -4 1 o 43.74 35.60
    9 -4 2 < 19.94 45.05
    9 -4 3 o 103.24 86.87
    9 -4 4 o 49.53 50.95
    9 -4 5 < 11.26 2.86
    9 -3 -7 o 324.05 272.41
    9 -3 -6 < 7.88 1.93
    9 -3 -5 o 74.78 46.93
    9 -3 -4 o 91.83 68.49
    9 -3 -3 o 75.74 70.48
    9 -3 -2 < 15.44 8.27
    9 -3 -1 < 19.78 5.99
    9 -3 0 o 103.24 97.62
    9 -3 1 o 62.24 43.29
    9 -3 2 < 8.36 1.86
    9 -3 3 o 360.07 333.05
    9 -3 4 o 105.82 105.34
    9 -3 5 o 66.42 49.43
    9 -2 -7 o 402.85 328.72
    9 -2 -6 o 201.50 212.73
    9 -2 -5 < 27.02 19.38
    9 -2 -4 o 130.26 169.84
    9 -2 -3 < -14.15 5.65
    9 -2 -2 o 64.17 75.27
    9 -2 -1 < 11.74 18.18
    9 -2 0 o 68.67 63.07
    9 -2 1 o 32.81 24.16
    9 -2 2 o 55.80 34.81
    9 -2 3 o 311.18 303.30
    9 -2 4 o 163.87 167.36
    9 -2 5 < 21.87 7.35
    9 -1 -8 < -10.77 20.98
    9 -1 -7 o 182.21 176.72
    9 -1 -6 o 89.74 86.84
    9 -1 -5 < 34.58 60.83
    9 -1 -4 o 100.99 138.73
    9 -1 -3 < 2.89 0.55
    9 -1 -2 o 68.19 68.50
    9 -1 -1 o 337.39 376.25
    9 -1 0 o 146.50 154.80
    9 -1 1 < 17.69 9.79
    9 -1 2 < 4.99 14.00
    9 -1 3 o 73.81 57.01
    9 -1 4 o 279.50 288.84
    9 -1 5 o 138.79 124.79
    9 0 -8 < 12.70 20.15
    9 0 -7 < 54.68 46.22
    9 0 -6 < 19.94 20.11
    9 0 -5 < -1.13 41.49
    9 0 -4 o 65.77 86.25
    9 0 -3 o 135.41 128.26
    9 0 -2 < 3.86 0.02
    9 0 -1 o 1031.48 995.32
    9 0 0 o 307.32 289.48
    9 0 1 o 202.47 164.00
    9 0 2 < 15.44 0.51
    9 0 3 < 5.63 1.89
    9 0 4 o 551.60 546.25
    9 1 -8 o 308.12 310.88
    9 1 -7 < 24.28 24.25
    9 1 -6 < 39.72 28.48
    9 1 -5 < 8.36 5.41
    9 1 -4 o 84.59 73.59
    9 1 -3 o 174.49 152.62
    9 1 -2 o 63.84 43.89
    9 1 -1 o 790.25 834.67
    9 1 0 o 500.62 473.72
    9 1 1 o 56.93 41.20
    9 1 2 < 29.43 12.94
    9 1 3 < 41.49 1.83
    9 1 4 < 26.86 9.44
    9 2 -8 o 181.56 171.35
    9 2 -7 < 65.13 75.46
    9 2 -6 < -5.47 19.95
    9 2 -5 o 118.04 109.28
    9 2 -4 o 100.67 85.20
    9 2 -3 o 61.91 57.44
    9 2 -2 < 42.62 31.28
    9 2 -1 o 168.86 173.33
    9 2 0 o 472.48 495.95
    9 2 1 o 139.91 138.12
    9 2 2 o 272.10 249.37
    9 2 3 o 146.50 136.68
    9 3 -7 o 247.66 290.83
    9 3 -6 < 16.08 5.09
    9 3 -5 o 647.29 559.11
    9 3 -4 < 33.45 31.35
    9 3 -3 < 17.69 5.15
    9 3 -2 o 411.05 345.54
    9 3 -1 < 37.63 7.74
    9 3 0 o 789.61 717.38
    9 3 1 < 21.39 3.87
    9 4 -6 < 45.35 24.27
    9 4 -5 o 314.08 294.31
    9 4 -4 o 101.80 61.17
    9 4 -3 < 29.43 10.24
    9 4 -2 o 66.90 37.63
    9 4 -1 < 50.17 29.24
    9 4 0 o 249.10 203.57
    10 -5 -2 < 35.22 38.29
    10 -5 -1 o 109.36 104.01
    10 -5 0 o 128.81 118.28
    10 -5 1 < 23.32 10.30
    10 -4 -4 o 207.94 196.52
    10 -4 -3 < -11.58 1.16
    10 -4 -2 o 228.52 204.01
    10 -4 -1 < 20.58 23.30
    10 -4 0 < -3.70 7.22
    10 -4 1 o 91.34 75.18
    10 -4 2 < 32.97 33.81
    10 -3 -5 o 116.27 169.89
    10 -3 -4 o 189.44 263.76
    10 -3 -3 < -45.35 0.02
    10 -3 -2 o 110.32 169.51
    10 -3 -1 < -1.13 3.96
    10 -3 0 < -13.83 0.11
    10 -3 1 < -23.64 0.69
    10 -3 2 o 135.73 141.07
    10 -2 -5 < -14.47 38.80
    10 -2 -4 < 13.19 42.22
    10 -2 -3 < -9.33 1.16
    10 -2 -2 o 133.96 186.31
    10 -2 -1 o 241.23 247.30
    10 -2 0 o 126.56 127.25
    10 -2 1 < 29.11 32.49
    10 -2 2 o 105.01 89.83
    10 -1 -3 o 86.04 48.56
    10 -1 -2 < 63.36 60.66
    10 -1 -1 o 749.08 734.92
    10 -1 0 o 218.55 221.80
    10 -1 1 o 279.82 229.20
    10 -1 2 < 31.36 17.61
    10 0 -5 < 0.80 0.90
    10 0 -4 < 49.21 12.47
    10 0 -3 < 61.11 17.60
    10 0 -2 o 146.66 99.46
    10 0 -1 o 301.85 309.08
    10 0 0 o 191.53 179.89
    10 0 1 o 76.23 80.45
    10 0 2 o 132.03 135.68
    10 1 -5 o 143.77 135.51
    10 1 -4 < 47.60 29.36
    10 1 -3 < 54.84 25.60
    10 1 -2 o 80.89 62.18
    10 1 -1 < 36.02 18.60
    10 1 0 o 109.03 129.53
    10 2 -4 < 64.49 31.15
    10 2 -3 o 220.16 202.67
    10 2 -2 < 69.63 26.06
    10 2 -1 < 34.09 8.89
_refine_special_details     ?
_reflns_number_total     3233
_reflns_number_gt     2231
_reflns_threshold_expression     'I>3\s(I)'
_refine_ls_structure_factor_coef     F
_refine_ls_R_factor_all     0.0727
_refine_ls_R_factor_gt     0.0401
_refine_ls_wR_factor_gt     0.0424
_refine_ls_wR_factor_ref     0.0444
_refine_ls_goodness_of_fit_ref     1.53
_refine_ls_restrained_S_all     ?
_refine_ls_number_reflns     3233
_refine_ls_number_parameters     136
_refine_ls_number_restraints     0
_refine_ls_number_constraints     80
_refine_ls_hydrogen_treatment     constr
_refine_ls_weighting_scheme     sigma
_refine_ls_weighting_details     'w=1/(\s^2^(F)+0.0001F^2^)'
_refine_ls_shift/su_max     0.0087
_refine_ls_shift/su_mean     0.0009
_refine_diff_density_max     0.59
_refine_diff_density_min     -0.31
_refine_ls_extinction_method     'none'
_refine_ls_extinction_coef     ?
_refine_ls_abs_structure_details     ?
_refine_ls_abs_structure_Flack     ?
_refine_ls_abs_structure_Rogers     ?
loop_
    _atom_type_symbol
    _atom_type_scat_dispersion_real
    _atom_type_scat_dispersion_imag
    _atom_type_scat_source
    C 0.0033 0.0016 'International Tables Vol C tables 4.2.6.8 and 6.1.1.1'
    H 0.0000 0.0000 'International Tables Vol C tables 4.2.6.8 and 6.1.1.1'
    Cl 0.1484 0.1585 'International Tables Vol C tables 4.2.6.8 and 6.1.1.1'
    O 0.0106 0.0060 'International Tables Vol C tables 4.2.6.8 and 6.1.1.1'
    P 0.1023 0.0942 'International Tables Vol C tables 4.2.6.8 and 6.1.1.1'
    V 0.3005 0.5294 'International Tables Vol C tables 4.2.6.8 and 6.1.1.1'
_computing_data_collection
;
APEX2 (Bruker, 2015)
;
_computing_cell_refinement
;
SAINT-Plus (Bruker, 2015)
;
_computing_data_reduction
;
SAINT-Plus (Bruker, 2015)
;
_computing_structure_solution
;
SUPERFLIP (Palatinus & Chapuis, 2007)
;
_computing_structure_refinement
;
JANA2006 (Pet\<r\'i\<cek <i>et al.</i>, 2014)
;
_computing_molecular_graphics
;
Mercury (Macrae <i>et al.</i>, 2006)
;
_computing_publication_material
;
publCIF (Westrip, 2010)
;
loop_
    _atom_site_type_symbol
    _atom_site_label
    _atom_site_fract_x
    _atom_site_fract_y
    _atom_site_fract_z
    _atom_site_U_iso_or_equiv
    _atom_site_adp_type
    _atom_site_calc_flag
    _atom_site_refinement_flags
    _atom_site_occupancy
    _atom_site_disorder_assembly
    _atom_site_disorder_group
    V V1 0.38304(5) -0.00427(6) 0.36112(5) 0.01926(17) Uani d . 1 . .
    Cl Cl1 0.25262(9) -0.24490(9) 0.20308(7) 0.0341(3) Uani d . 1 . .
    P P1 0.68528(8) 0.13495(8) 0.24674(7) 0.0173(2) Uani d . 1 . .
    O O1 0.49776(19) 0.0539(2) 0.21289(17) 0.0192(6) Uani d . 1 . .
    O O2 0.60943(19) 0.0969(2) 0.47621(17) 0.0174(6) Uani d . 1 . .
    O O3 0.2494(2) 0.1146(2) 0.38388(19) 0.0281(7) Uani d . 1 . .
    C C1 0.7236(3) 0.2170(3) 0.4368(2) 0.0173(9) Uani d . 1 . .
    C C2 0.6686(3) 0.3802(3) 0.4827(3) 0.0256(10) Uani d . 1 . .
    C C3 0.9074(3) 0.2240(3) 0.4969(3) 0.0213(9) Uani d . 1 . .
    C C4 0.7223(3) 0.2850(3) 0.1523(3) 0.0260(10) Uani d . 1 . .
    C C5 0.5959(4) 0.4029(3) 0.1606(3) 0.0369(12) Uani d . 1 . .
    C C6 0.9071(4) 0.3734(3) 0.1821(3) 0.0342(11) Uani d . 1 . .
    C C7 0.8172(3) -0.0168(3) 0.1968(3) 0.0215(9) Uani d . 1 . .
    C C8 0.7671(3) -0.1627(3) 0.2529(3) 0.0289(11) Uani d . 1 . .
    C C9 0.7981(4) -0.0735(4) 0.0400(3) 0.0337(11) Uani d . 1 . .
    H H1c2 0.745608 0.462229 0.460631 0.0307 Uiso d . 1 . .
    H H2c2 0.556075 0.374592 0.436426 0.0307 Uiso d . 1 . .
    H H3c2 0.669143 0.407097 0.580109 0.0307 Uiso d . 1 . .
    H H1c3 0.981032 0.288554 0.455184 0.0256 Uiso d . 1 . .
    H H2c3 0.924596 0.272033 0.594195 0.0256 Uiso d . 1 . .
    H H3c3 0.932653 0.115831 0.479036 0.0256 Uiso d . 1 . .
    H H1c4 0.700955 0.222399 0.058035 0.0312 Uiso d . 1 . .
    H H1c5 0.483119 0.343833 0.152296 0.0443 Uiso d . 1 . .
    H H2c5 0.623875 0.483795 0.247252 0.0443 Uiso d . 1 . .
    H H3c5 0.601381 0.454885 0.0874 0.0443 Uiso d . 1 . .
    H H1c6 0.981535 0.294962 0.173736 0.041 Uiso d . 1 . .
    H H2c6 0.924906 0.436542 0.117545 0.041 Uiso d . 1 . .
    H H3c6 0.930691 0.444049 0.273627 0.041 Uiso d . 1 . .
    H H1c7 0.933264 0.031353 0.234338 0.0257 Uiso d . 1 . .
    H H1c8 0.771966 -0.126298 0.350545 0.0347 Uiso d . 1 . .
    H H2c8 0.653646 -0.215951 0.210932 0.0347 Uiso d . 1 . .
    H H3c8 0.844026 -0.237513 0.232403 0.0347 Uiso d . 1 . .
    H H1c9 0.851769 0.012298 0.006097 0.0404 Uiso d . 1 . .
    H H2c9 0.850708 -0.167368 0.014034 0.0404 Uiso d . 1 . .
    H H3c9 0.679713 -0.1011 0.001481 0.0404 Uiso d . 1 . .
loop_
    _atom_site_aniso_label
    _atom_site_aniso_U_11
    _atom_site_aniso_U_22
    _atom_site_aniso_U_33
    _atom_site_aniso_U_12
    _atom_site_aniso_U_13
    _atom_site_aniso_U_23
    _atom_site_aniso_type_symbol
    V1 0.0077(2) 0.0305(3) 0.0189(2) 0.00292(19) -0.00264(18) 0.0079(2) V
    Cl1 0.0313(4) 0.0409(5) 0.0202(4) -0.0142(3) -0.0024(3) 0.0041(3) Cl
    P1 0.0116(3) 0.0196(4) 0.0192(4) 0.0018(3) -0.0006(3) 0.0044(3) P
    O1 0.0098(9) 0.0280(11) 0.0191(9) 0.0024(8) -0.0036(7) 0.0082(8) O
    O2 0.0074(8) 0.0242(10) 0.0193(9) -0.0004(7) -0.0018(7) 0.0070(8) O
    O3 0.0147(10) 0.0439(13) 0.0314(11) 0.0116(9) 0.0038(8) 0.0169(10) O
    C1 0.0133(13) 0.0208(15) 0.0166(13) 0.0028(11) -0.0006(10) 0.0045(11) C
    C2 0.0190(14) 0.0269(16) 0.0287(16) 0.0041(12) 0.0021(12) 0.0039(13) C
    C3 0.0123(13) 0.0274(16) 0.0206(14) -0.0008(11) -0.0014(11) 0.0040(12) C
    C4 0.0270(15) 0.0247(16) 0.0244(15) -0.0028(13) 0.0001(12) 0.0093(13) C
    C5 0.0474(19) 0.0229(17) 0.0393(19) 0.0034(15) -0.0047(16) 0.0134(14) C
    C6 0.0380(17) 0.0282(17) 0.0328(18) -0.0055(14) 0.0060(15) 0.0078(15) C
    C7 0.0118(13) 0.0256(16) 0.0228(14) 0.0054(11) -0.0007(11) -0.0008(12) C
    C8 0.0236(15) 0.0246(16) 0.0357(17) 0.0110(13) -0.0030(13) 0.0023(14) C
    C9 0.0290(17) 0.0390(19) 0.0289(16) 0.0106(15) 0.0038(14) -0.0013(14) C
loop_
    _geom_bond_atom_site_label_1
    _geom_bond_atom_site_label_2
    _geom_bond_site_symmetry_1
    _geom_bond_site_symmetry_2
    _geom_bond_distance
    _geom_bond_publ_flag
    V1 Cl1 . . 2.3105(13) ?
    V1 O1 . . 1.986(2) ?
    V1 O2 . . 2.0014(17) ?
    V1 O2 . 2_656 2.003(2) ?
    V1 O3 . . 1.586(2) ?
    P1 O1 . . 1.5333(17) ?
    P1 C1 . . 1.861(3) ?
    P1 C4 . . 1.802(3) ?
    P1 C7 . . 1.814(3) ?
    O2 C1 . . 1.448(3) ?
    C1 C2 . . 1.514(4) ?
    C1 C3 . . 1.522(3) ?
    C2 H1c2 . . 0.96 ?
    C2 H2c2 . . 0.96 ?
    C2 H3c2 . . 0.96 ?
    C3 H1c3 . . 0.96 ?
    C3 H2c3 . . 0.96 ?
    C3 H3c3 . . 0.96 ?
    C4 C5 . . 1.532(4) ?
    C4 C6 . . 1.533(4) ?
    C4 H1c4 . . 0.96 ?
    C5 H1c5 . . 0.96 ?
    C5 H2c5 . . 0.96 ?
    C5 H3c5 . . 0.96 ?
    C6 H1c6 . . 0.96 ?
    C6 H2c6 . . 0.96 ?
    C6 H3c6 . . 0.96 ?
    C7 C8 . . 1.525(4) ?
    C7 C9 . . 1.532(4) ?
    C7 H1c7 . . 0.96 ?
    C8 H1c8 . . 0.96 ?
    C8 H2c8 . . 0.96 ?
    C8 H3c8 . . 0.96 ?
    C9 H1c9 . . 0.96 ?
    C9 H2c9 . . 0.96 ?
    C9 H3c9 . . 0.96 ?
loop_
    _geom_angle_atom_site_label_1
    _geom_angle_atom_site_label_2
    _geom_angle_atom_site_label_3
    _geom_angle_site_symmetry_1
    _geom_angle_site_symmetry_2
    _geom_angle_site_symmetry_3
    _geom_angle
    _geom_angle_publ_flag
    Cl1 V1 O1 . . . 87.75(5) ?
    Cl1 V1 O2 . . . 139.45(6) ?
    Cl1 V1 O2 . . 2_656 95.33(5) ?
    Cl1 V1 O3 . . . 108.79(6) ?
    O1 V1 O2 . . . 82.92(7) ?
    O1 V1 O2 . . 2_656 148.82(7) ?
    O1 V1 O3 . . . 103.91(10) ?
    O2 V1 O2 . . 2_656 74.64(7) ?
    O2 V1 O3 . . . 111.77(8) ?
    O2 V1 O3 2_656 . . 104.38(9) ?
    O1 P1 C1 . . . 104.13(10) ?
    O1 P1 C4 . . . 109.68(11) ?
    O1 P1 C7 . . . 109.71(10) ?
    C1 P1 C4 . . . 114.97(12) ?
    C1 P1 C7 . . . 109.83(12) ?
    C4 P1 C7 . . . 108.40(13) ?
    V1 O1 P1 . . . 118.99(10) ?
    V1 O2 V1 . . 2_656 105.36(8) ?
    V1 O2 C1 . . . 120.68(14) ?
    V1 O2 C1 2_656 . . 133.87(13) ?
    P1 C1 O2 . . . 100.94(13) ?
    P1 C1 C2 . . . 112.56(19) ?
    P1 C1 C3 . . . 111.43(17) ?
    O2 C1 C2 . . . 108.3(2) ?
    O2 C1 C3 . . . 111.6(2) ?
    C2 C1 C3 . . . 111.50(18) ?
    C1 C2 H1c2 . . . 109.47 ?
    C1 C2 H2c2 . . . 109.47 ?
    C1 C2 H3c2 . . . 109.47 ?
    H1c2 C2 H2c2 . . . 109.47 ?
    H1c2 C2 H3c2 . . . 109.47 ?
    H2c2 C2 H3c2 . . . 109.47 ?
    C1 C3 H1c3 . . . 109.47 ?
    C1 C3 H2c3 . . . 109.47 ?
    C1 C3 H3c3 . . . 109.47 ?
    H1c3 C3 H2c3 . . . 109.47 ?
    H1c3 C3 H3c3 . . . 109.47 ?
    H2c3 C3 H3c3 . . . 109.47 ?
    P1 C4 C5 . . . 114.9(2) ?
    P1 C4 C6 . . . 112.9(2) ?
    P1 C4 H1c4 . . . 103.96 ?
    C5 C4 C6 . . . 112.4(2) ?
    C5 C4 H1c4 . . . 104.59 ?
    C6 C4 H1c4 . . . 107.07 ?
    C4 C5 H1c5 . . . 109.47 ?
    C4 C5 H2c5 . . . 109.47 ?
    C4 C5 H3c5 . . . 109.47 ?
    H1c5 C5 H2c5 . . . 109.47 ?
    H1c5 C5 H3c5 . . . 109.47 ?
    H2c5 C5 H3c5 . . . 109.47 ?
    C4 C6 H1c6 . . . 109.47 ?
    C4 C6 H2c6 . . . 109.47 ?
    C4 C6 H3c6 . . . 109.47 ?
    H1c6 C6 H2c6 . . . 109.47 ?
    H1c6 C6 H3c6 . . . 109.47 ?
    H2c6 C6 H3c6 . . . 109.47 ?
    P1 C7 C8 . . . 110.47(19) ?
    P1 C7 C9 . . . 110.0(2) ?
    P1 C7 H1c7 . . . 108.43 ?
    C8 C7 C9 . . . 109.4(2) ?
    C8 C7 H1c7 . . . 109.02 ?
    C9 C7 H1c7 . . . 109.51 ?
    C7 C8 H1c8 . . . 109.47 ?
    C7 C8 H2c8 . . . 109.47 ?
    C7 C8 H3c8 . . . 109.47 ?
    H1c8 C8 H2c8 . . . 109.47 ?
    H1c8 C8 H3c8 . . . 109.47 ?
    H2c8 C8 H3c8 . . . 109.47 ?
    C7 C9 H1c9 . . . 109.47 ?
    C7 C9 H2c9 . . . 109.47 ?
    C7 C9 H3c9 . . . 109.47 ?
    H1c9 C9 H2c9 . . . 109.47 ?
    H1c9 C9 H3c9 . . . 109.47 ?
    H2c9 C9 H3c9 . . . 109.47 ?
loop_
    _geom_hbond_atom_site_label_D
    _geom_hbond_atom_site_label_H
    _geom_hbond_atom_site_label_A
    _geom_hbond_site_symmetry_A
    _geom_hbond_distance_DH
    _geom_hbond_distance_HA
    _geom_hbond_distance_DA
    _geom_hbond_angle_DHA
    C3 H2C3 Cl1 2_656 0.96 2.68 3.425(3) 135
    C4 H1C4 Cl1 2_655 0.96 2.77 3.578(3) 142
