# Supplementary material for: Crystal structure of bis­[μ-2-(diiso­propyl­phosphor­yl)propan-2-olato-κ3 O 1,O 2:O 1]bis­[chlorido­oxidovanadium(IV)]
Source: Acta Crystallogr E Crystallogr Commun. 2016 May 6;72(Pt 6):785–8. doi: 10.1107/S2056989016007362 (PMC4908574; doi:10.1107/S2056989016007362)
Supplement: Supplementary file 2 [file e-72-00785-Isup2.hkl]

#
# h,k,l, Fc-squared, Fo-squared, sigma(Fo-squared) and status flag
#
data_I
_shelx_title                             '   '
_shelx_refln_list_code                   4
_shelx_F_calc_maximum                    125.10
_exptl_crystal_F_000                     306
_reflns_d_resolution_high                0.7567

loop_
 _symmetry_equiv_pos_as_xyz
 'x, y, z'
 '-x, -y, -z'

_cell_length_a                           8.0592(17)
_cell_length_b                           8.611(2)
_cell_length_c                           10.170(2)
_cell_angle_alpha                        104.148(7)
_cell_angle_beta                         96.778(6)
_cell_angle_gamma                        98.132(6)

_shelx_F_squared_multiplier              1.000

loop_
 _refln_index_h
 _refln_index_k
 _refln_index_l
 _refln_F_squared_calc
 _refln_F_squared_meas
 _refln_F_squared_sigma
 _refln_observed_status
   0   0   2  2270.08  2634.82    37.47 o
   0   0   3  2242.00  2444.73    35.22 o
   0   0   4   423.71   497.08     9.17 o
   0   0   5  2181.88  2241.46    33.13 o
   0   0   6   180.76   182.37     7.08 o
   0   0   7  2041.85  2012.94    35.54 o
   0   0   8   344.90   334.18    12.06 o
   0   0   9     0.02     7.40     8.04 <
   0   0  10    62.96    65.61    12.06 o
   0   0  11    67.67    95.85    13.51 o
   0   0  12    36.06    55.48    18.65 <
   0   1 -13    35.67    71.56    20.10 o
   0   1 -12   203.07   269.37    23.64 o
   0   1 -11    19.46     5.15    11.90 <
   0   1 -10   315.55   315.36    16.89 o
   0   1  -9   560.17   590.36    19.78 o
   0   1  -8   944.70   885.62    18.98 o
   0   1  -7  1889.96  1802.11    32.32 o
   0   1  -6   625.32   593.73    12.54 o
   0   1  -5  1048.23  1083.74    17.53 o
   0   1  -4   104.61   127.69     5.15 o
   0   1  -3  4241.00  4406.22    62.56 o
   0   1  -2  1164.46  1252.92    17.53 o
   0   1  -1   237.20   283.84     4.99 o
   0   1   0 10276.70 11353.50   142.80 o
   0   1   1  2277.32  2621.15    42.94 o
   0   1   2   102.50   100.19     4.02 o
   0   1   3   205.49   166.77     4.82 o
   0   1   4    97.13   138.79     5.47 o
   0   1   5   329.41   323.08     7.24 o
   0   1   6   356.79   335.95     8.68 o
   0   1   7   670.53   660.31    14.31 o
   0   1   8   229.41   238.17    12.70 o
   0   1   9   177.95   179.95    13.19 o
   0   1  10    47.36    54.52    12.22 o
   0   1  11   382.58   465.08    23.16 o
   0   1  12     0.05    -4.66    18.01 <
   0   2 -13    18.85    39.40    19.62 <
   0   2 -12   108.59   131.23    19.94 o
   0   2 -11   110.69   113.05    11.74 o
   0   2 -10   133.10   131.39    11.10 o
   0   2  -9    38.56    46.64     8.68 o
   0   2  -8    70.97    73.98     7.08 o
   0   2  -7  1653.98  1555.58    28.63 o
   0   2  -6   213.25   220.16     9.01 o
   0   2  -5   677.45   666.10    12.38 o
   0   2  -4  1472.25  1424.19    21.87 o
   0   2  -3  1927.09  1941.86    27.02 o
   0   2  -2   939.87   997.22    15.12 o
   0   2  -1   113.44   145.86     4.18 o
   0   2   0   175.26   160.17     4.02 o
   0   2   1   354.36   344.63     8.20 o
   0   2   2  1111.72  1205.32    20.75 o
   0   2   3  2889.55  2813.49    46.80 o
   0   2   4   637.39   589.55    11.10 o
   0   2   5   330.53   298.32     8.36 o
   0   2   6    67.48    50.82     4.99 o
   0   2   7    11.40     9.17     5.95 <
   0   2   8   507.26   475.70    14.15 o
   0   2   9    92.89    92.79     9.97 o
   0   2  10   209.29   204.24    15.60 o
   0   2  11   145.19   152.29    17.21 o
   0   2  12     0.23     8.52    26.70 <
   0   3 -13     4.41    12.70    18.49 <
   0   3 -12   259.22   278.05    20.26 o
   0   3 -11   646.60   654.85    23.64 o
   0   3 -10    33.46    32.65     9.65 o
   0   3  -9    17.73    22.51     8.68 <
   0   3  -8   450.20   410.73    14.15 o
   0   3  -7   446.57   418.61    13.19 o
   0   3  -6  2846.17  2676.15    46.64 o
   0   3  -5   750.79   735.90    13.35 o
   0   3  -4  7018.81  6950.98    93.43 o
   0   3  -3   448.06   499.34     9.17 o
   0   3  -2   139.58   129.46     4.66 o
   0   3  -1  2519.79  2728.25    35.22 o
   0   3   0   331.05   310.54     5.95 o
   0   3   1  2591.23  2505.04    36.34 o
   0   3   2   103.78   105.98     4.82 o
   0   3   3  1273.04  1105.61    19.78 o
   0   3   4    65.21    55.00     4.34 o
   0   3   5    10.46     3.70     4.82 <
   0   3   6   197.24   190.89    11.10 o
   0   3   7   214.88   209.71    11.90 o
   0   3   8   121.69   123.51    10.77 o
   0   3   9     1.03     5.79     9.81 <
   0   3  10    11.30    19.14    13.19 <
   0   3  11     0.66   -18.65    18.17 <
   0   4 -13   136.21   184.13    22.51 o
   0   4 -12   490.65   569.13    29.75 o
   0   4 -11   315.94   350.42    20.42 o
   0   4 -10    39.14    35.22    10.29 o
   0   4  -9    70.66    50.98     9.81 o
   0   4  -8   299.93   279.66    16.08 o
   0   4  -7   654.94   653.40    17.37 o
   0   4  -6   536.09   539.70    13.19 o
   0   4  -5   467.94   448.52    10.94 o
   0   4  -4  1858.48  1843.76    25.25 o
   0   4  -3     0.82     4.18     3.54 <
   0   4  -2    39.26    35.86     3.38 o
   0   4  -1    17.75    31.68     3.54 o
   0   4   0   217.52   177.38     6.59 o
   0   4   1    80.94    77.03     4.18 o
   0   4   2   145.64   143.13     5.79 o
   0   4   3   284.33   283.36     8.84 o
   0   4   4   301.83   279.82    10.29 o
   0   4   5   375.81   312.14    14.31 o
   0   4   6   302.71   302.17    18.01 o
   0   4   7   327.40   305.23    18.01 o
   0   4   8    35.05     4.82    12.22 <
   0   4   9    69.31    41.97    13.19 o
   0   4  10    66.75    49.37    18.65 <
   0   5 -13   127.54   139.27    18.65 o
   0   5 -12    51.68    55.00    15.60 o
   0   5 -11   109.52    97.94    12.87 o
   0   5 -10     0.43    -4.66    10.45 <
   0   5  -9     0.15     5.95     9.81 <
   0   5  -8    28.11    33.77     9.65 o
   0   5  -7   209.62   217.91    11.10 o
   0   5  -6     1.79     4.50     5.47 <
   0   5  -5    30.38    29.11     4.99 o
   0   5  -4   127.80   127.69     5.95 o
   0   5  -3   411.28   380.01    11.74 o
   0   5  -2    84.65    67.86     3.86 o
   0   5  -1  1227.58  1175.57    18.01 o
   0   5   0   426.76   412.66     8.84 o
   0   5   1   109.04    87.81     6.27 o
   0   5   2     0.78    -0.80     4.66 <
   0   5   3    30.95    17.37     5.47 o
   0   5   4   557.49   619.79    17.21 o
   0   5   5   157.26   123.67    12.38 o
   0   5   6   674.55   717.56    23.96 o
   0   5   7   140.84   167.89    14.15 o
   0   5   8    28.03    34.25    13.19 <
   0   5   9     2.19    25.57    14.31 <
   0   6 -12    40.02     7.40    15.92 <
   0   6 -11   238.63   241.39    16.40 o
   0   6 -10   230.82   214.85    14.80 o
   0   6  -9   162.85   154.54    13.51 o
   0   6  -8   349.90   353.15    16.40 o
   0   6  -7    64.33    57.89     8.84 o
   0   6  -6    97.90    85.39     8.20 o
   0   6  -5    25.79    16.24     6.43 <
   0   6  -4   483.67   509.47    15.60 o
   0   6  -3  1526.11  1527.76    31.36 o
   0   6  -2    48.33    37.31     5.15 o
   0   6  -1   562.37   545.33    12.38 o
   0   6   0     1.29     0.48     4.82 <
   0   6   1    20.65    13.51     6.75 <
   0   6   2   133.11   119.00     7.40 o
   0   6   3   308.09   307.00    12.38 o
   0   6   4    87.64    79.77     9.33 o
   0   6   5     2.53   -10.94    10.61 <
   0   6   6     0.76    10.94    11.74 <
   0   6   7   115.08   128.17    14.15 o
   0   6   8   145.65   156.80    15.44 o
   0   6   9    53.76   179.63    39.88 o
   0   7 -12    39.09    45.67    18.17 <
   0   7 -11   215.60   182.53    20.10 o
   0   7 -10    75.44    69.47    13.67 o
   0   7  -9   290.21   286.74    17.37 o
   0   7  -8   307.91   306.03    15.28 o
   0   7  -7    11.99     2.25     9.49 <
   0   7  -6    16.01    14.47     8.68 <
   0   7  -5    42.21    30.07     9.49 o
   0   7  -4   258.34   294.13    15.28 o
   0   7  -3   108.77   114.18     7.88 o
   0   7  -2   138.60   121.26     8.04 o
   0   7  -1    62.36    49.21     8.20 o
   0   7   0   288.96   292.20    14.47 o
   0   7   1     0.32    -5.79     8.20 <
   0   7   2   703.05   718.21    20.26 o
   0   7   3   342.80   360.39    15.92 o
   0   7   4    43.74    49.05    11.42 o
   0   7   5    23.12    26.37    12.06 <
   0   7   6    91.17    99.55    13.99 o
   0   7   7    37.27    34.74    14.31 <
   0   8 -11    30.46    16.24    18.33 <
   0   8 -10     1.34   -24.60    13.67 <
   0   8  -9     1.80   -23.00    13.35 <
   0   8  -8   291.00   280.79    16.24 o
   0   8  -7   400.43   425.36    20.10 o
   0   8  -6    33.79    16.24     9.97 <
   0   8  -5    98.73   105.33    11.90 o
   0   8  -4    11.76    15.12    11.42 <
   0   8  -3    70.69    38.11     9.65 o
   0   8  -2     2.83    -3.86     9.01 <
   0   8  -1    48.92    43.90     9.65 o
   0   8   0   902.47  1017.97    25.41 o
   0   8   1   169.78   161.14    11.10 o
   0   8   2   490.73   532.62    18.98 o
   0   8   3    32.14    27.34    11.42 <
   0   8   4     0.06    -1.77    11.90 <
   0   8   5    67.92    56.13    13.51 o
   0   8   6     0.37   -12.22    14.31 <
   0   9 -10     0.32   -15.60    18.49 <
   0   9  -9    56.46    37.95    15.28 <
   0   9  -8   139.02   104.05    13.51 o
   0   9  -7   479.88   536.97    22.68 o
   0   9  -6     1.97     5.95    10.94 <
   0   9  -5   168.98   178.83    12.70 o
   0   9  -4     0.39   -14.63    11.42 <
   0   9  -3    16.37    -0.80    15.28 <
   0   9  -2     3.85    -0.80    10.29 <
   0   9  -1   190.35   197.96    12.54 o
   0   9   0    98.87   105.82    11.42 o
   0   9   1   120.02   117.72    11.26 o
   0   9   2    11.84    10.13    13.19 <
   0   9   3   111.39   132.03    15.60 o
   0   9   4   102.42   113.05    18.33 o
   0  10  -9     2.13     3.54    28.46 <
   0  10  -8    58.63    55.32    14.15 o
   0  10  -7   101.85   101.64    14.63 o
   0  10  -6    85.81    57.57    12.54 o
   0  10  -5    62.25    51.62    12.22 o
   0  10  -4   137.88   130.42    14.31 o
   0  10  -3     5.27     1.45    14.47 <
   0  10  -2    60.73    59.02    13.03 o
   0  10  -1    50.58    54.68    13.19 o
   0  10   0    10.05    -3.06    12.22 <
   0  10   1    81.53    63.36    17.85 o
   0  10   2   125.09   122.86    18.49 o
   0  11  -6    71.19    55.32    13.51 o
   0  11  -5     6.59   -20.58    12.54 <
   0  11  -4   267.59   299.76    18.33 o
   0  11  -3    34.26    32.00    16.40 <
   0  11  -2    74.96    50.50    15.76 o
   0  11  -1     1.68   -47.92    16.24 <
   1 -11   1     8.76    -1.45    15.28 <
   1 -11   2    18.32   -17.21    15.44 <
   1 -11   3    10.38   -16.89    13.35 <
   1 -11   4     5.85    14.31    14.47 <
   1 -11   5    23.54     7.40    13.67 <
   1 -11   6    28.91    -5.63    13.03 <
   1 -10  -3    77.14    63.04    16.72 o
   1 -10  -2    15.70    -2.57    14.63 <
   1 -10  -1    89.75    76.07    15.28 o
   1 -10   0   132.81   120.29    14.15 o
   1 -10   1     0.40   -16.08    12.22 <
   1 -10   2    55.24    56.61    15.12 o
   1 -10   3     4.05   -20.58    12.38 <
   1 -10   4    38.25    29.91    13.03 <
   1 -10   5     0.75   -19.94    12.38 <
   1 -10   6    11.25    -6.11    12.06 <
   1 -10   7   240.80   269.53    16.24 o
   1 -10   8    67.41    42.29    15.92 <
   1 -10   9    69.09    32.32    17.37 <
   1  -9  -5    56.55    64.81    16.40 o
   1  -9  -4     0.44   -26.70    14.80 <
   1  -9  -3    91.16    62.72    15.44 o
   1  -9  -2    45.45    41.81    13.99 <
   1  -9  -1   107.38    97.62    12.38 o
   1  -9   0   229.96   256.66    14.47 o
   1  -9   1    35.67    26.05    11.58 <
   1  -9   2   173.66   187.03    13.67 o
   1  -9   3    62.37    59.50    11.90 o
   1  -9   4    18.33     7.40    11.58 <
   1  -9   5     0.75   -16.89    11.58 <
   1  -9   6    15.71    10.13    12.06 <
   1  -9   7   319.86   306.36    16.40 o
   1  -9   8    72.11    45.83    12.87 o
   1  -9   9    93.68    68.67    15.76 o
   1  -9  10   135.62   109.03    16.89 o
   1  -8  -6    89.52    69.47    15.92 o
   1  -8  -5    65.34    52.91    14.47 o
   1  -8  -4    38.68    19.78    11.90 <
   1  -8  -3    76.41    72.21    11.74 o
   1  -8  -2     9.66    -2.41     9.01 <
   1  -8  -1    93.47   113.38     9.97 o
   1  -8   0   100.60   104.85     9.65 o
   1  -8   1    28.70    10.13     8.68 <
   1  -8   2    43.40    32.00    10.29 o
   1  -8   3   449.89   462.99    16.56 o
   1  -8   4   196.57   178.83    10.94 o
   1  -8   5   199.22   188.32    12.87 o
   1  -8   6   269.66   310.54    16.72 o
   1  -8   7     2.71    -9.01     9.97 <
   1  -8   8   287.71   284.97    15.60 o
   1  -8   9    75.70    53.07    14.15 o
   1  -8  10   295.54   294.94    19.62 o
   1  -8  11    91.76    76.71    15.44 o
   1  -7  -8    98.91    96.01    18.33 o
   1  -7  -7    41.42    36.02    13.99 <
   1  -7  -6    13.77    10.61    12.54 <
   1  -7  -5    30.47    29.59    11.90 <
   1  -7  -4   471.72   518.79    19.46 o
   1  -7  -3    39.21    36.02     9.01 o
   1  -7  -2   277.71   280.62    13.19 o
   1  -7  -1     0.40    -0.80     6.59 <
   1  -7   0    21.80    14.63     7.24 <
   1  -7   1   226.27   200.70     9.81 o
   1  -7   2    67.10    55.96     7.72 o
   1  -7   3  2411.57  2515.33    45.03 o
   1  -7   4   463.71   479.88    15.92 o
   1  -7   5   177.02   159.21     9.65 o
   1  -7   6   172.92   172.88    10.77 o
   1  -7   7    31.51     0.32     8.84 <
   1  -7   8   113.10   100.83    11.26 o
   1  -7   9   162.85   140.23    14.31 o
   1  -7  10   208.28   164.19    15.28 o
   1  -7  11   208.16   180.44    15.92 o
   1  -7  12    91.94    27.98    17.69 <
   1  -6  -9    46.71    73.65    22.68 o
   1  -6  -8     0.14    -7.88    13.83 <
   1  -6  -7   186.25   159.85    15.12 o
   1  -6  -6   124.89   126.88    13.83 o
   1  -6  -5   178.12   174.00    12.54 o
   1  -6  -4   778.56   828.21    22.35 o
   1  -6  -3    45.54    46.32     7.72 o
   1  -6  -2   516.61   507.05    14.31 o
   1  -6  -1    56.16    50.98     5.63 o
   1  -6   0    54.15    49.05     5.47 o
   1  -6   1   972.46   935.31    18.01 o
   1  -6   2     0.32    -2.57     5.31 <
   1  -6   3  2329.41  2312.54    41.01 o
   1  -6   4   256.39   255.54    11.74 o
   1  -6   5    98.23    84.43     7.24 o
   1  -6   6    45.71    43.90     7.72 o
   1  -6   7    22.50    21.55     7.88 <
   1  -6   8    19.10    13.19     8.52 <
   1  -6   9    35.30    20.26    11.26 <
   1  -6  10     4.97    -6.59    11.26 <
   1  -6  11    81.19    94.08    13.35 o
   1  -6  12    37.95    44.22    14.31 o
   1  -5 -10     6.80    25.41    28.46 <
   1  -5  -9     9.66    28.95    14.15 <
   1  -5  -8     0.30    12.54    12.54 <
   1  -5  -7   108.00   124.79    13.35 o
   1  -5  -6     0.73     4.18    10.77 <
   1  -5  -5   361.78   379.05    17.69 o
   1  -5  -4   920.75   896.07    24.28 o
   1  -5  -3   110.54    96.97     5.63 o
   1  -5  -2     1.97    -0.80     3.86 <
   1  -5  -1   489.55   452.06     9.33 o
   1  -5   0   347.74   316.97     8.04 o
   1  -5   1     1.16     1.77     3.06 <
   1  -5   2     8.07     1.29     3.38 <
   1  -5   3   158.32   160.01     6.27 o
   1  -5   4  1105.63  1086.48    19.46 o
   1  -5   5    88.42    92.95     6.11 o
   1  -5   6   792.17   794.59    16.72 o
   1  -5   7    69.34    82.50     8.20 o
   1  -5   8   189.46   157.28    11.74 o
   1  -5   9   108.45   107.26    11.90 o
   1  -5  10     0.38    -1.77    10.61 <
   1  -5  11   146.88   149.08    13.67 o
   1  -5  12   118.08   109.68    13.67 o
   1  -4 -10     4.19     3.86    26.05 <
   1  -4  -9    75.82    59.34    12.70 o
   1  -4  -8   415.74   457.36    20.91 o
   1  -4  -7    34.19    29.59    10.94 <
   1  -4  -6    80.88    75.91    10.61 o
   1  -4  -5    20.15     8.20     6.75 <
   1  -4  -4   334.30   320.02    10.13 o
   1  -4  -3  1902.80  1755.80    30.88 o
   1  -4  -2   157.79   149.40     5.63 o
   1  -4  -1  2113.19  1971.93    27.82 o
   1  -4   0    56.34    56.29     3.70 o
   1  -4   1  1773.78  1730.07    22.35 o
   1  -4   2   178.49   192.82     6.59 o
   1  -4   3     0.63     0.16     3.22 <
   1  -4   4  2052.22  1947.01    29.75 o
   1  -4   5   319.35   329.03     9.49 o
   1  -4   6  1157.02  1071.52    20.91 o
   1  -4   7    68.68    52.43     8.04 o
   1  -4   8   397.04   373.26    17.37 o
   1  -4   9   201.00   188.80    12.22 o
   1  -4  10    99.30   101.47    11.58 o
   1  -4  11   319.87   314.56    17.85 o
   1  -4  12    16.14     0.80    11.42 <
   1  -4  13     6.15    12.38    15.28 <
   1  -3 -11   151.77   167.57    21.71 o
   1  -3 -10   125.31   115.31    15.12 o
   1  -3  -9   513.89   531.98    19.14 o
   1  -3  -8  1064.11  1122.98    28.14 o
   1  -3  -7    28.26    26.70     8.20 o
   1  -3  -6     3.24     4.99     5.79 <
   1  -3  -5  1197.56  1177.82    23.96 o
   1  -3  -4   165.90   154.71     7.72 o
   1  -3  -3   814.98   767.90    13.99 o
   1  -3  -2   701.49   723.84    11.58 o
   1  -3  -1  4572.23  4544.84    61.11 o
   1  -3   0     2.30     8.84     2.41 o
   1  -3   1    66.43    81.86     3.06 o
   1  -3   2   254.15   256.50     5.95 o
   1  -3   3    23.39    28.30     3.38 o
   1  -3   4    68.88    68.51     4.02 o
   1  -3   5    11.32     4.99     3.22 <
   1  -3   6   258.35   257.79    10.45 o
   1  -3   7   529.58   524.42    15.76 o
   1  -3   8    56.04    51.46     8.36 o
   1  -3   9   547.02   542.27    20.58 o
   1  -3  10   343.78   393.68    19.14 o
   1  -3  11     3.35    14.96    10.45 <
   1  -3  12    45.11    62.08    13.67 o
   1  -3  13    14.27    23.64    19.14 <
   1  -2 -12     0.39   -16.24    18.65 <
   1  -2 -11   313.89   339.48    28.46 o
   1  -2 -10    27.88    15.92    11.90 <
   1  -2  -9   199.97   210.03    11.74 o
   1  -2  -8   321.87   332.25    12.70 o
   1  -2  -7    38.49    37.15     6.27 o
   1  -2  -6     2.55    -4.34     4.82 <
   1  -2  -5     0.98     7.08     3.86 <
   1  -2  -4    14.58     5.47     3.54 <
   1  -2  -3    77.05   108.55     4.34 o
   1  -2  -2   639.35   664.17    11.42 o
   1  -2  -1  3178.24  3298.19    44.39 o
   1  -2   0   609.11   574.44     8.52 o
   1  -2   1   347.98   356.85     6.27 o
   1  -2   2  2936.48  3069.99    39.40 o
   1  -2   3   291.75   260.20     5.47 o
   1  -2   4   561.64   573.47    10.45 o
   1  -2   5    55.44    55.96     4.02 o
   1  -2   6     7.74     5.15     4.02 <
   1  -2   7  1694.35  1651.27    32.97 o
   1  -2   8   274.25   273.55    14.96 o
   1  -2   9  1190.90  1255.66    32.00 o
   1  -2  10   277.98   292.53    17.53 o
   1  -2  11    94.50   103.89    13.83 o
   1  -2  12    15.36    19.94    13.35 <
   1  -2  13     2.12    -3.86    20.58 <
   1  -1 -12    25.73     8.52    17.85 <
   1  -1 -11    29.25    38.92    16.72 <
   1  -1 -10    11.62     1.61    11.10 <
   1  -1  -9     1.26    -4.66     9.49 <
   1  -1  -8   151.02   160.66     8.20 o
   1  -1  -7   746.70   759.70    15.44 o
   1  -1  -6     2.50    -2.09     3.54 <
   1  -1  -5  2541.09  2438.46    33.45 o
   1  -1  -4   141.27   149.56     5.47 o
   1  -1  -3  4367.12  4707.10    66.58 o
   1  -1  -2    40.74    51.14     2.41 o
   1  -1  -1  2819.34  2994.89    42.46 o
   1  -1   0 13129.10 15650.00   207.45 o
   1  -1   1   178.15   183.65     4.02 o
   1  -1   2  4794.10  5548.34    70.12 o
   1  -1   3   106.08   122.86     4.34 o
   1  -1   4   132.69   164.35     6.27 o
   1  -1   5   128.44   134.93     5.31 o
   1  -1   6   391.27   368.91    10.61 o
   1  -1   7  1202.86  1132.47    22.19 o
   1  -1   8     1.16     5.31     8.36 <
   1  -1   9   412.95   416.52    19.62 o
   1  -1  10   207.22   270.49    17.37 o
   1  -1  11    72.60    96.01    14.15 o
   1  -1  12     4.73    -1.45    13.67 <
   1   0 -12   158.59   211.63    22.03 o
   1   0 -11    91.54    87.48    13.99 o
   1   0 -10    62.86    60.79    11.10 o
   1   0  -9   358.21   367.79    12.22 o
   1   0  -8   772.44   723.03    16.08 o
   1   0  -7   266.03   256.50     9.01 o
   1   0  -6  1204.19  1149.84    19.46 o
   1   0  -5  3329.67  3225.50    46.64 o
   1   0  -4   413.21   448.04     7.40 o
   1   0  -3    94.75    99.87     3.54 o
   1   0  -2   680.26   740.08    10.61 o
   1   0  -1    43.25    71.24     3.06 o
   1   0   0  3190.33  3592.16    50.66 o
   1   0   1  1984.34  2251.11    36.99 o
   1   0   2  3329.47  3843.68    58.38 o
   1   0   3   679.72   648.57    11.42 o
   1   0   4    22.23     7.88     3.54 <
   1   0   5  1417.71  1352.15    22.35 o
   1   0   6  1530.72  1402.32    25.25 o
   1   0   7   348.36   339.81    13.19 o
   1   0   8     1.09    -1.93     6.92 <
   1   0   9    78.67    90.70    11.74 o
   1   0  10   269.23   315.36    19.30 o
   1   0  11   500.79   560.93    24.77 o
   1   0  12    30.94    30.72    14.47 <
   1   1 -13   150.33   199.09    22.35 o
   1   1 -12   156.45   203.27    21.39 o
   1   1 -11    20.22    18.17     9.81 <
   1   1 -10     2.85    -3.86     8.84 <
   1   1  -9     0.26     0.96     6.43 <
   1   1  -8   402.06   375.51    11.58 o
   1   1  -7   206.10   185.26     8.52 o
   1   1  -6   222.65   191.05     7.24 o
   1   1  -5  3006.33  2908.21    42.46 o
   1   1  -4  1761.84  1825.11    25.41 o
   1   1  -3  1394.35  1408.43    19.62 o
   1   1  -2  1012.75  1090.66    16.40 o
   1   1  -1    79.13   105.98     3.22 o
   1   1   0   775.11   841.55    14.47 o
   1   1   1   616.05   645.20    10.61 o
   1   1   2   960.65  1007.52    17.37 o
   1   1   3  8699.63  8905.71   144.90 o
   1   1   4   458.90   423.75     9.17 o
   1   1   5  2171.76  2092.87    35.86 o
   1   1   6   155.66   146.83     6.92 o
   1   1   7    54.37    46.96     7.08 o
   1   1   8   178.54   181.08    12.70 o
   1   1   9    12.52     8.84    10.94 <
   1   1  10   350.19   386.60    21.39 o
   1   1  11   142.32   144.41    15.76 o
   1   1  12     7.29     3.70    18.82 <
   1   2 -13     0.91    12.38    18.33 <
   1   2 -12   158.84   177.86    16.89 o
   1   2 -11   590.70   615.12    22.03 o
   1   2 -10    96.08   100.99    10.45 o
   1   2  -9   983.27   966.99    22.51 o
   1   2  -8     8.75     3.70     5.79 <
   1   2  -7    38.70    46.80     4.99 o
   1   2  -6  1615.36  1535.80    25.57 o
   1   2  -5  2556.84  2555.54    37.79 o
   1   2  -4  4412.10  4517.66    57.89 o
   1   2  -3   941.17  1037.43    14.47 o
   1   2  -2  3447.17  3582.83    45.67 o
   1   2  -1     4.67    16.08     1.93 o
   1   2   0  3607.96  3824.86    51.14 o
   1   2   1  1362.64  1463.75    24.77 o
   1   2   2  1026.77  1000.76    17.53 o
   1   2   3  2271.99  2241.46    37.63 o
   1   2   4    23.89    32.00     3.86 o
   1   2   5   261.91   243.80     7.88 o
   1   2   6   115.94   106.62     6.59 o
   1   2   7   736.19   641.18    18.65 o
   1   2   8   159.75   145.06    10.45 o
   1   2   9    93.55    98.10    10.61 o
   1   2  10    12.64    11.42    12.87 <
   1   2  11    80.32    68.35    14.96 o
   1   3 -13    18.25    53.07    19.46 <
   1   3 -12   793.07   928.40    34.90 o
   1   3 -11   414.92   476.50    20.75 o
   1   3 -10    82.67    86.84    10.45 o
   1   3  -9   204.66   210.03    12.22 o
   1   3  -8     0.85     2.89     6.27 <
   1   3  -7     5.65     6.11     5.31 <
   1   3  -6   147.73   129.62     6.75 o
   1   3  -5  1077.14  1044.67    17.53 o
   1   3  -4  3589.41  3659.38    50.01 o
   1   3  -3   308.68   300.89     7.56 o
   1   3  -2  1277.00  1278.17    16.72 o
   1   3  -1   291.87   280.14     5.95 o
   1   3   0  1576.16  1529.37    22.84 o
   1   3   1    16.46    11.58     3.22 o
   1   3   2  1036.56  1024.88    16.40 o
   1   3   3   119.14   117.07     5.63 o
   1   3   4    46.96    37.15     4.99 o
   1   3   5   408.63   362.96    12.22 o
   1   3   6   362.74   323.24    11.58 o
   1   3   7  1182.08  1109.31    27.18 o
   1   3   8    74.42    68.35    10.61 o
   1   3   9   209.95   201.66    13.19 o
   1   3  10    37.44    25.25    13.99 <
   1   3  11    63.06    56.45    16.40 o
   1   4 -13    34.59    30.39    15.28 <
   1   4 -12   271.02   325.49    22.51 o
   1   4 -11   232.16   210.03    14.15 o
   1   4 -10     8.40     3.38     9.81 <
   1   4  -9   172.93   173.04    10.29 o
   1   4  -8   139.05   134.93     8.68 o
   1   4  -7    75.68    66.74     6.75 o
   1   4  -6   211.00   217.59    10.45 o
   1   4  -5   415.22   414.10    10.29 o
   1   4  -4   665.70   713.22    12.38 o
   1   4  -3  2125.14  2047.84    26.21 o
   1   4  -2     0.39     0.64     3.22 <
   1   4  -1  1352.95  1245.85    18.65 o
   1   4   0   175.46   146.83     5.63 o
   1   4   1  1191.42  1097.73    17.53 o
   1   4   2    89.26    75.74     4.34 o
   1   4   3    12.83    12.06     4.50 <
   1   4   4   420.39   404.45    11.74 o
   1   4   5   235.34   199.57    10.29 o
   1   4   6   274.56   284.48    15.28 o
   1   4   7   180.38   177.38    15.76 o
   1   4   8   208.30   220.64    16.56 o
   1   4   9   193.30   185.58    19.30 o
   1   4  10    46.15    57.41    19.78 <
   1   5 -13     2.59     6.43    16.24 <
   1   5 -12     8.36     9.65    14.96 <
   1   5 -11   183.16   169.66    17.37 o
   1   5 -10   239.62   244.92    15.12 o
   1   5  -9   694.94   779.96    25.57 o
   1   5  -8   502.01   483.90    17.05 o
   1   5  -7    75.35    63.36     7.88 o
   1   5  -6    30.22    18.65     6.27 <
   1   5  -5     0.55     2.25     5.63 <
   1   5  -4  1031.44   983.23    17.05 o
   1   5  -3   754.36   749.73    12.87 o
   1   5  -2   217.86   190.89     7.08 o
   1   5  -1   175.62   141.36     5.63 o
   1   5   0     4.54    -0.64     3.86 <
   1   5   1    38.64    28.95     4.82 o
   1   5   2   174.67   163.39     8.52 o
   1   5   3   462.05   427.77    12.54 o
   1   5   4     6.22     7.72     6.59 <
   1   5   5    39.59    30.72     7.72 o
   1   5   6     0.49    10.77    10.13 <
   1   5   7    51.64    75.91    13.83 o
   1   5   8    41.20    41.65    13.19 o
   1   5   9   177.02   178.83    20.58 o
   1   6 -12     3.81    -2.73    15.76 <
   1   6 -11   124.97    84.91    16.89 o
   1   6 -10    38.93    35.86    12.22 <
   1   6  -9   369.38   386.12    18.82 o
   1   6  -8   247.01   247.34    15.60 o
   1   6  -7    52.34    49.05    10.29 o
   1   6  -6     1.48     2.89     7.40 <
   1   6  -5   147.70   120.29     8.68 o
   1   6  -4   311.00   323.08    12.87 o
   1   6  -3    43.35    33.61     4.99 o
   1   6  -2    12.40     5.63     5.15 <
   1   6  -1    72.37    56.77     5.63 o
   1   6   0    62.17    58.86     6.43 o
   1   6   1    12.92     6.59     6.27 <
   1   6   2   942.83  1001.41    23.32 o
   1   6   3  1040.65  1056.08    24.77 o
   1   6   4   188.02   188.16    12.06 o
   1   6   5    96.13    79.60    11.10 o
   1   6   6   106.82    92.15    13.99 o
   1   6   7    17.56    25.41    13.19 <
   1   6   8   184.15   184.78    16.24 o
   1   7 -12    10.13    13.51    17.37 <
   1   7 -11     2.99   -10.94    16.24 <
   1   7 -10    17.84    -9.33    13.03 <
   1   7  -9    92.54    87.00    13.51 o
   1   7  -8   112.44   106.30    13.19 o
   1   7  -7   520.73   573.15    23.96 o
   1   7  -6    40.42    20.10    10.45 <
   1   7  -5   338.04   339.00    17.05 o
   1   7  -4     0.40   -13.03     8.84 <
   1   7  -3  1320.18  1285.09    29.11 o
   1   7  -2    39.90    32.81     7.40 o
   1   7  -1     9.57     0.16     7.08 <
   1   7   0   926.64  1016.68    24.77 o
   1   7   1    70.17    47.44     7.88 o
   1   7   2   957.49  1061.55    25.89 o
   1   7   3   187.69   167.73    11.26 o
   1   7   4   145.25   133.96    11.90 o
   1   7   5     2.97    11.74    12.87 <
   1   7   6     9.69    16.72    14.47 <
   1   7   7    15.89    13.03    15.92 <
   1   8 -11    10.40   -13.03    18.01 <
   1   8 -10     2.48    -6.92    17.21 <
   1   8  -9    13.40     2.25    13.35 <
   1   8  -8   111.95   101.80    14.15 o
   1   8  -7   166.11   146.66    14.31 o
   1   8  -6   142.41   123.03    13.51 o
   1   8  -5   115.33   139.11    11.90 o
   1   8  -4     6.62    -8.68    10.13 <
   1   8  -3    91.92    76.07    10.29 o
   1   8  -2   274.33   263.10    13.51 o
   1   8  -1   166.52   177.06    11.58 o
   1   8   0    56.06    62.72    10.13 o
   1   8   1    91.44    75.42    10.45 o
   1   8   2    31.02    35.06    10.13 o
   1   8   3   219.52   246.69    15.12 o
   1   8   4     5.75    17.05    14.80 <
   1   8   5    95.41    96.33    17.21 o
   1   8   6    65.01    90.06    16.72 o
   1   9 -10    15.84     6.43    19.14 <
   1   9  -9    86.60    91.18    19.78 o
   1   9  -8     0.39   -22.51    12.06 <
   1   9  -7     0.26   -16.08    13.51 <
   1   9  -6     4.77   -14.63    13.03 <
   1   9  -5   147.65   153.42    13.35 o
   1   9  -4   275.72   292.69    18.65 o
   1   9  -3     5.15    -2.41    10.61 <
   1   9  -2   187.52   245.57    14.47 o
   1   9  -1   195.55   212.28    12.70 o
   1   9   0    55.86    51.14    10.77 o
   1   9   1     1.10    -9.49    10.94 <
   1   9   2    39.15    44.71    14.47 o
   1   9   3   171.40   208.74    18.17 o
   1   9   4   113.63   133.64    18.65 o
   1  10  -8     5.00   -24.60    15.44 <
   1  10  -7    62.18    29.43    13.51 <
   1  10  -6   111.13    93.11    15.60 o
   1  10  -5     1.12    -3.38    12.54 <
   1  10  -4   616.90   786.23    29.91 o
   1  10  -3     8.06   -14.31    12.87 <
   1  10  -2   360.60   450.13    28.63 o
   1  10  -1    16.34    12.38    15.76 <
   1  10   0     2.44   -25.57    17.69 <
   1  10   1    12.67     9.81    18.65 <
   1  10   2     6.90    16.72    19.46 <
   1  11  -4    61.28    68.99    19.94 o
   1  11  -3    30.65   -34.09    21.55 <
   2 -11   0    47.99    46.32    16.40 <
   2 -11   1     0.04     5.15    18.01 <
   2 -11   2    38.95    27.66    13.67 <
   2 -11   3     0.60    -5.95    14.47 <
   2 -11   4    28.98     4.18    13.67 <
   2 -11   5    28.86    20.42    13.83 <
   2 -11   6     3.37   -12.06    13.67 <
   2 -10  -3     0.01    -1.77    16.08 <
   2 -10  -2    74.20    68.51    15.76 o
   2 -10  -1     0.15   -26.70    13.99 <
   2 -10   0    73.56    50.01    13.19 o
   2 -10   1    16.78    -7.40    14.47 <
   2 -10   2   350.85   426.33    21.87 o
   2 -10   3     8.92    -2.25    12.22 <
   2 -10   4    61.94    32.65    13.03 <
   2 -10   5    34.64    20.42    13.19 <
   2 -10   6     6.59   -15.92    12.70 <
   2 -10   7    18.28    -6.59    12.06 <
   2 -10   8     5.05   -11.74    13.99 <
   2  -9  -5    69.77    64.00    16.40 o
   2  -9  -4    45.28    12.06    14.96 <
   2  -9  -3     0.24   -19.62    14.15 <
   2  -9  -2     0.47   -11.90    13.19 <
   2  -9  -1    50.23    41.97    11.74 o
   2  -9   0     2.30    -4.02    11.26 <
   2  -9   1    35.55    20.42    11.42 <
   2  -9   2    78.45    92.95    12.38 o
   2  -9   3   152.63   148.43    13.19 o
   2  -9   4     1.47   -10.61    11.26 <
   2  -9   5   668.72   801.51    26.21 o
   2  -9   6    71.30    61.91    12.70 o
   2  -9   7    15.40    -6.75    11.26 <
   2  -9   8    24.69     8.36    11.42 <
   2  -9   9     6.82   -17.85    14.31 <
   2  -9  10   148.62   123.51    16.89 o
   2  -8  -6     5.90   -16.08    15.44 <
   2  -8  -5    66.28    77.19    15.12 o
   2  -8  -4    36.30    39.88    13.67 <
   2  -8  -3    18.89    -3.38    12.87 <
   2  -8  -2   259.68   289.95    15.44 o
   2  -8  -1     8.81     0.16     8.68 <
   2  -8   0    30.17    19.46     8.52 <
   2  -8   1    39.79    13.03     9.81 <
   2  -8   2    88.05    86.84    10.94 o
   2  -8   3   358.10   390.79    18.65 o
   2  -8   4    92.79    63.36    10.94 o
   2  -8   5   661.62   724.96    23.32 o
   2  -8   6   388.08   389.02    17.85 o
   2  -8   7    93.74    68.51    10.94 o
   2  -8   8     5.07    15.12    10.45 <
   2  -8   9    70.22    51.46    14.15 o
   2  -8  10   185.89   166.45    16.24 o
   2  -8  11    18.53     7.72    13.99 <
   2  -7  -8     8.75    10.13    18.98 <
   2  -7  -7     8.61     0.64    15.60 <
   2  -7  -6     2.53   -16.72    11.74 <
   2  -7  -5   122.41   123.99    12.54 o
   2  -7  -4   305.75   326.78    16.72 o
   2  -7  -3     4.92    -0.16     8.20 <
   2  -7  -2  1045.55  1065.57    22.68 o
   2  -7  -1    19.83    21.55     6.59 o
   2  -7   0   174.83   160.33     9.01 o
   2  -7   1    33.92    26.05     8.36 o
   2  -7   2   186.06   177.22    10.61 o
   2  -7   3   820.72   810.68    19.30 o
   2  -7   4    54.42    41.01     7.88 o
   2  -7   5    92.00    91.02     8.68 o
   2  -7   6   193.19   199.41    10.29 o
   2  -7   7    38.45    41.17     9.33 o
   2  -7   8   403.48   435.65    16.40 o
   2  -7   9   220.30   195.71    14.96 o
   2  -7  10    14.27     3.86    12.38 <
   2  -7  11    51.46    44.55    13.51 o
   2  -6  -9    39.45    66.58    19.14 o
   2  -6  -8    15.90    34.25    17.85 <
   2  -6  -7     2.41   -18.65    12.70 <
   2  -6  -6    36.59    34.90    12.38 <
   2  -6  -5   421.61   439.83    20.10 o
   2  -6  -4    81.82    83.46    10.13 o
   2  -6  -3    26.82     1.77     8.20 <
   2  -6  -2   356.52   336.43    10.94 o
   2  -6  -1  1076.65   999.64    18.82 o
   2  -6   0     3.83    -7.72     5.47 <
   2  -6   1  1368.28  1383.51    26.70 o
   2  -6   2     3.24     5.79     6.59 <
   2  -6   3    61.53    61.11     6.59 o
   2  -6   4   853.19   836.09    18.65 o
   2  -6   5    57.75    63.20     7.08 o
   2  -6   6  1219.26  1261.12    25.73 o
   2  -6   7    51.59    59.50     8.36 o
   2  -6   8   588.35   593.41    19.62 o
   2  -6   9   330.34   302.01    17.53 o
   2  -6  10    12.43    10.94    11.58 <
   2  -6  11    33.33     6.11    12.06 <
   2  -6  12   100.06    92.15    14.15 o
   2  -5 -10     4.11    14.47    22.84 <
   2  -5  -9   148.18   183.81    18.98 o
   2  -5  -8   236.40   261.49    16.24 o
   2  -5  -7    14.89    15.12    11.58 <
   2  -5  -6   358.61   394.16    18.98 o
   2  -5  -5    48.21    61.43    10.13 o
   2  -5  -4    88.47    64.65     7.72 o
   2  -5  -3   473.08   414.10    13.35 o
   2  -5  -2   142.13   131.07     6.11 o
   2  -5  -1  1564.77  1397.98    25.41 o
   2  -5   0     5.82    -1.77     4.18 <
   2  -5   1  3446.49  3296.42    52.27 o
   2  -5   2   176.54   175.61     7.24 o
   2  -5   3     9.67     9.17     4.34 <
   2  -5   4  1307.32  1292.32    24.44 o
   2  -5   5    38.81    37.79     6.59 o
   2  -5   6  2264.77  2143.20    42.29 o
   2  -5   7    40.64    33.61     7.08 o
   2  -5   8   713.39   674.63    23.16 o
   2  -5   9    37.58    28.95    10.45 <
   2  -5  10    86.30    71.24    11.74 o
   2  -5  11   130.92   110.96    13.03 o
   2  -5  12     5.03    -0.64    11.90 <
   2  -4 -11     5.05    12.54    26.05 <
   2  -4 -10    14.93    18.65    24.12 <
   2  -4  -9   527.99   611.10    29.43 o
   2  -4  -8  1212.29  1315.80    36.67 o
   2  -4  -7     2.94     2.09     9.97 <
   2  -4  -6   387.28   403.01    14.47 o
   2  -4  -5   299.01   286.25    12.06 o
   2  -4  -4    47.72    41.17     5.95 o
   2  -4  -3   313.25   271.14     9.17 o
   2  -4  -2  1210.67  1118.32    18.98 o
   2  -4  -1  3154.58  3061.63    41.97 o
   2  -4   0    50.92    39.88     3.70 o
   2  -4   1   262.27   263.90     7.40 o
   2  -4   2   158.86   158.57     5.95 o
   2  -4   3   650.37   657.74    12.54 o
   2  -4   4     1.72    10.94     4.02 <
   2  -4   5   144.97   145.38     7.40 o
   2  -4   6   183.03   173.36     8.36 o
   2  -4   7    94.55    76.07     8.84 o
   2  -4   8     6.88    11.10     8.52 <
   2  -4   9   225.89   242.51    14.15 o
   2  -4  10   233.66   274.67    15.92 o
   2  -4  11    15.24    32.00    11.26 <
   2  -4  12   117.64   143.13    15.60 o
   2  -3 -11    60.94    78.48    19.62 o
   2  -3 -10    21.31    13.99    17.05 <
   2  -3  -9   246.39   285.29    15.44 o
   2  -3  -8   322.31   322.28    15.44 o
   2  -3  -7    94.48    84.91     7.56 o
   2  -3  -6   414.28   395.13    12.22 o
   2  -3  -5   173.12   148.27     7.72 o
   2  -3  -4   162.60   168.05     7.08 o
   2  -3  -3   431.82   377.92     8.84 o
   2  -3  -2    62.62    69.79     4.34 o
   2  -3  -1  3025.51  3290.63    44.71 o
   2  -3   0  4111.07  4462.66    60.31 o
   2  -3   1    51.33    55.64     3.22 o
   2  -3   2   794.46   764.52    11.74 o
   2  -3   3    63.61    71.72     3.70 o
   2  -3   4  1098.95  1047.56    15.28 o
   2  -3   5   119.45   129.78     5.31 o
   2  -3   6     0.86    -0.80     6.11 <
   2  -3   7   164.40   178.35    10.45 o
   2  -3   8   156.82   173.36    11.26 o
   2  -3   9   406.14   443.69    19.62 o
   2  -3  10   210.80   245.57    15.76 o
   2  -3  11   182.99   183.17    15.60 o
   2  -3  12   215.59   237.21    17.53 o
   2  -2 -12   118.87   120.77    20.91 o
   2  -2 -11     0.34     3.54    16.89 <
   2  -2 -10     0.21     6.59    15.28 <
   2  -2  -9     5.96     1.61     8.52 <
   2  -2  -8    96.50    99.71     7.72 o
   2  -2  -7   440.53   415.23    12.38 o
   2  -2  -6  1063.02   992.08    20.58 o
   2  -2  -5  1734.85  1664.45    28.79 o
   2  -2  -4   110.05   111.45     4.50 o
   2  -2  -3   819.16   789.77    13.67 o
   2  -2  -2   983.60  1076.99    15.60 o
   2  -2  -1   335.78   349.29     5.95 o
   2  -2   0  4536.35  4973.90    66.58 o
   2  -2   1  1035.51  1056.89    14.47 o
   2  -2   2  4316.66  4591.96    58.70 o
   2  -2   3    87.75   123.35     4.34 o
   2  -2   4  1129.65  1133.92    16.24 o
   2  -2   5     6.10    10.77     3.38 o
   2  -2   6   132.92   126.72     8.04 o
   2  -2   7    27.08    29.27     7.24 o
   2  -2   8   222.71   230.13    14.31 o
   2  -2   9   476.79   479.23    20.58 o
   2  -2  10    70.12    88.45    12.87 o
   2  -2  11    33.67    44.39    13.19 o
   2  -2  12    43.34    82.02    14.63 o
   2  -1 -12   183.37   192.82    22.03 o
   2  -1 -11   207.96   222.89    20.75 o
   2  -1 -10     3.03    -0.64    10.61 <
   2  -1  -9   107.85   120.29     9.33 o
   2  -1  -8   372.99   372.61    10.94 o
   2  -1  -7   401.69   379.05    10.29 o
   2  -1  -6  1566.62  1549.95    27.02 o
   2  -1  -5   626.09   574.92     9.65 o
   2  -1  -4   119.38   119.81     4.34 o
   2  -1  -3   151.36   138.30     4.82 o
   2  -1  -2     3.52     6.27     2.25 <
   2  -1  -1  3303.92  3716.47    52.75 o
   2  -1   0    14.18    12.70     1.93 o
   2  -1   1  1169.15  1376.11    18.98 o
   2  -1   2     8.17    17.37     2.41 o
   2  -1   3   207.06   273.87     6.43 o
   2  -1   4    87.46    98.42     4.18 o
   2  -1   5  1618.36  1550.11    23.64 o
   2  -1   6  1966.75  1914.36    41.65 o
   2  -1   7   160.89   183.49    11.42 o
   2  -1   8   265.14   253.93    15.44 o
   2  -1   9     5.06     3.70    10.45 <
   2  -1  10   115.79   155.35    14.31 o
   2  -1  11   182.41   236.40    18.49 o
   2  -1  12   155.11   182.53    17.21 o
   2   0 -13   238.34   224.34    37.31 o
   2   0 -12   156.43   180.60    20.91 o
   2   0 -11    12.47    -3.38    15.28 <
   2   0 -10    60.73    57.73     9.01 o
   2   0  -9     5.45    10.94     6.27 <
   2   0  -8    33.86    28.30     5.15 o
   2   0  -7     0.91     0.80     3.54 <
   2   0  -6   442.76   444.18     8.20 o
   2   0  -5   254.17   250.07     5.95 o
   2   0  -4  1028.74   962.97    15.12 o
   2   0  -3   136.87   146.83     3.86 o
   2   0  -2  2505.42  2624.21    43.58 o
   2   0  -1   499.45   535.68     7.56 o
   2   0   0  4806.44  5767.21    76.55 o
   2   0   1   195.96   242.99     4.99 o
   2   0   2    20.39    18.17     2.73 o
   2   0   3   472.14   452.06     9.81 o
   2   0   4     8.28    14.15     3.70 o
   2   0   5  3455.38  3433.11    53.55 o
   2   0   6  2014.01  1912.11    36.67 o
   2   0   7    49.48    50.66     6.92 o
   2   0   8    48.54    45.99    10.13 o
   2   0   9     1.11     1.77    10.77 <
   2   0  10    23.33     9.65    12.22 <
   2   0  11    15.45     5.47    13.19 <
   2   0  12   243.55   261.65    19.14 o
   2   1 -13    12.63    28.14    18.33 <
   2   1 -12   112.17   119.65    18.98 o
   2   1 -11   156.80   175.45    14.96 o
   2   1 -10   509.72   542.11    19.46 o
   2   1  -9   499.50   501.43    15.28 o
   2   1  -8   192.33   191.85     9.17 o
   2   1  -7    33.33    33.77     4.50 o
   2   1  -6   102.19   100.83     4.18 o
   2   1  -5   754.89   771.76    12.38 o
   2   1  -4  1402.37  1370.16    19.78 o
   2   1  -3  3257.81  3412.21    45.83 o
   2   1  -2  4415.21  4623.64    61.75 o
   2   1  -1   233.99   235.92     4.99 o
   2   1   0  2440.05  2580.62    42.62 o
   2   1   1     0.27     1.93     2.57 <
   2   1   2  1218.73  1279.14    20.42 o
   2   1   3  1320.51  1356.81    23.64 o
   2   1   4   163.48   170.30     7.08 o
   2   1   5  1308.71  1309.37    29.27 o
   2   1   6   457.26   429.70    14.31 o
   2   1   7   239.32   202.63    11.90 o
   2   1   8    21.98    19.62     9.97 <
   2   1   9   546.30   583.12    23.48 o
   2   1  10    20.65    14.96    12.54 <
   2   1  11   147.44   149.56    16.08 o
   2   2 -13    18.18    29.27    17.85 <
   2   2 -12   379.74   446.59    30.23 o
   2   2 -11    92.09   114.82    13.83 o
   2   2 -10   332.46   379.05    17.53 o
   2   2  -9    95.08   100.03     7.88 o
   2   2  -8    80.43    71.56     6.59 o
   2   2  -7   159.09   159.69     8.36 o
   2   2  -6   335.11   329.19     8.20 o
   2   2  -5  1930.50  1889.60    26.86 o
   2   2  -4   229.62   243.96     6.75 o
   2   2  -3  1922.27  1915.97    26.86 o
   2   2  -2   528.24   500.94     8.20 o
   2   2  -1  1237.29  1264.50    17.69 o
   2   2   0   319.94   336.91     7.56 o
   2   2   1  1992.16  2054.11    37.95 o
   2   2   2  2979.83  2974.47    49.53 o
   2   2   3    30.72    25.41     3.70 o
   2   2   4     7.82     6.92     4.50 <
   2   2   5    14.87    17.85     5.31 o
   2   2   6   780.95   721.42    17.21 o
   2   2   7   370.51   349.29    14.80 o
   2   2   8   257.36   277.41    16.72 o
   2   2   9   392.24   418.28    21.23 o
   2   2  10    15.28    10.61    13.03 <
   2   2  11    67.94    46.96    15.44 o
   2   3 -13    35.40    28.30    18.49 <
   2   3 -12   146.46   157.44    16.72 o
   2   3 -11     3.12    11.26    12.54 <
   2   3 -10    54.69    64.00    10.13 o
   2   3  -9    27.42    27.02     8.68 o
   2   3  -8   383.42   373.42    13.83 o
   2   3  -7   371.85   345.60    10.77 o
   2   3  -6  3484.29  3488.11    64.49 o
   2   3  -5  1127.72  1111.40    16.40 o
   2   3  -4    10.34    13.99     3.22 o
   2   3  -3   932.98   954.93    14.15 o
   2   3  -2     4.32     3.54     3.22 <
   2   3  -1  1726.53  1562.82    22.19 o
   2   3   0     0.04    -6.59     3.54 <
   2   3   1  3184.54  3010.33    50.17 o
   2   3   2  2561.69  2541.22    42.78 o
   2   3   3     0.11    -1.77     4.34 <
   2   3   4    99.00    89.41     6.27 o
   2   3   5    43.32    32.97     6.43 o
   2   3   6   213.73   193.62    10.13 o
   2   3   7    47.33    62.08    11.26 o
   2   3   8   400.51   391.59    20.26 o
   2   3   9   237.48   238.81    17.69 o
   2   3  10    95.41    89.74    20.42 o
   2   4 -13    52.77    63.52    16.56 o
   2   4 -12    79.03    66.90    15.44 o
   2   4 -11     2.12     1.77    13.51 <
   2   4 -10     0.52    -4.82     9.65 <
   2   4  -9   951.69   987.74    27.98 o
   2   4  -8  1264.52  1233.79    24.44 o
   2   4  -7   320.41   328.55    13.35 o
   2   4  -6  1017.40  1019.26    22.68 o
   2   4  -5   134.88   120.13     6.11 o
   2   4  -4    18.78    23.32     3.86 o
   2   4  -3   566.45   575.72    10.94 o
   2   4  -2   466.57   412.17     8.36 o
   2   4  -1  1291.72  1191.33    17.69 o
   2   4   0    33.22    37.95     4.02 o
   2   4   1   397.99   377.44    10.13 o
   2   4   2   635.11   638.76    15.60 o
   2   4   3   497.99   506.73    12.70 o
   2   4   4    53.46    43.10     7.08 o
   2   4   5   475.19   446.27    16.56 o
   2   4   6    84.17    76.39    13.99 o
   2   4   7     0.54   -10.61    14.31 <
   2   4   8    73.70    82.82    18.01 o
   2   4   9   208.96   228.20    22.68 o
   2   5 -13    44.32    46.32    16.89 <
   2   5 -12     1.24   -13.99    14.47 <
   2   5 -11    16.64     8.52    14.47 <
   2   5 -10    28.60    15.76    13.83 <
   2   5  -9   728.46   796.36    26.05 o
   2   5  -8   508.68   557.39    18.82 o
   2   5  -7     9.59    18.98     7.40 <
   2   5  -6     5.37    12.87     6.59 <
   2   5  -5   319.31   282.23    11.10 o
   2   5  -4    95.82    79.12     5.47 o
   2   5  -3   296.39   302.17     9.49 o
   2   5  -2   511.27   483.25    10.45 o
   2   5  -1     0.16     3.54     3.86 <
   2   5   0   100.41    80.09     5.63 o
   2   5   1     5.97     0.16     5.63 <
   2   5   2  1089.46  1105.13    24.28 o
   2   5   3   466.60   431.15    13.03 o
   2   5   4   380.10   380.98    15.60 o
   2   5   5   428.27   449.16    17.37 o
   2   5   6   115.51   116.43    11.42 o
   2   5   7    13.97    40.69    13.67 <
   2   5   8   179.22   162.59    19.78 o
   2   5   9    76.81    24.28    19.46 <
   2   6 -12   135.07   130.74    18.65 o
   2   6 -11     2.53    -8.68    15.76 <
   2   6 -10   218.07   222.89    19.30 o
   2   6  -9    53.38    39.72    11.74 o
   2   6  -8    54.43    51.62    11.26 o
   2   6  -7   335.61   270.82    14.80 o
   2   6  -6     7.34    10.29     7.72 <
   2   6  -5   843.48   837.69    21.23 o
   2   6  -4     0.95    -3.22     5.63 <
   2   6  -3  1077.99  1064.61    18.65 o
   2   6  -2   214.68   222.89     9.65 o
   2   6  -1    82.37    67.22     6.75 o
   2   6   0   189.32   167.09     9.65 o
   2   6   1     1.81    -8.84     7.56 <
   2   6   2   738.62   797.33    20.91 o
   2   6   3   175.69   163.87    10.61 o
   2   6   4    90.96    95.20    10.29 o
   2   6   5    49.68    44.06    10.61 o
   2   6   6     2.42    -8.20    13.99 <
   2   6   7     1.22   -23.64    17.05 <
   2   6   8    52.82    10.29    18.65 <
   2   7 -12   178.58   193.14    21.07 o
   2   7 -11    66.13    44.39    17.69 <
   2   7 -10    48.95    51.62    17.05 o
   2   7  -9     9.16   -15.44    13.19 <
   2   7  -8    51.71    27.34    11.74 <
   2   7  -7    85.75    83.62    12.38 o
   2   7  -6    63.98    81.37    11.58 o
   2   7  -5   176.05   197.16    13.67 o
   2   7  -4     0.71    -2.25     8.68 <
   2   7  -3   203.21   194.59     9.49 o
   2   7  -2   702.53   732.04    16.72 o
   2   7  -1    58.58    54.52     7.88 o
   2   7   0    17.99    19.46     8.68 <
   2   7   1     2.05     7.56     8.84 <
   2   7   2    19.60    19.62     9.49 <
   2   7   3    98.72    84.91    10.45 o
   2   7   4     9.95     3.38    12.06 <
   2   7   5   279.82   332.41    21.23 o
   2   7   6   106.94   126.72    18.82 o
   2   8 -11     0.02     2.57    18.17 <
   2   8 -10    19.71    -8.04    17.53 <
   2   8  -9    43.86    27.82    17.21 <
   2   8  -8     0.74     5.47    12.54 <
   2   8  -7    52.95    46.96    12.70 o
   2   8  -6    58.47    47.60    12.54 o
   2   8  -5    41.48    30.88    14.15 <
   2   8  -4   130.13   141.52    11.58 o
   2   8  -3     8.91   -13.03     8.68 <
   2   8  -2   666.85   761.79    20.10 o
   2   8  -1    56.94    38.76    10.13 o
   2   8   0   460.03   522.33    19.46 o
   2   8   1    10.26    -4.99    10.94 <
   2   8   2   193.74   175.93    14.15 o
   2   8   3   182.29   221.12    18.01 o
   2   8   4    27.35    27.98    16.24 <
   2   8   5   463.27   547.42    27.50 o
   2   9 -10    31.31   -15.44    27.18 <
   2   9  -9   521.84   613.84    35.70 o
   2   9  -8     1.14    -8.68    17.05 <
   2   9  -7   183.85   162.10    15.76 o
   2   9  -6    65.02    23.80    13.19 <
   2   9  -5     6.03     2.41    14.96 <
   2   9  -4   190.81   193.95    13.03 o
   2   9  -3    55.78    47.44     9.97 o
   2   9  -2   498.83   631.21    24.77 o
   2   9  -1     5.75    19.46    12.54 <
   2   9   0    56.77    62.88    13.03 o
   2   9   1    17.89    14.31    12.54 <
   2   9   2     0.32     5.47    14.96 <
   2   9   3    10.62    47.28    16.40 <
   2  10  -8    19.20   -24.93    18.98 <
   2  10  -7    76.61    62.08    18.98 o
   2  10  -6    46.08    28.63    21.39 <
   2  10  -5    34.13    10.77    16.72 <
   2  10  -4     0.20     0.32    17.37 <
   2  10  -3     1.17   -17.69    13.35 <
   2  10  -2   169.49   185.10    15.76 o
   2  10  -1    88.38    86.84    14.47 o
   2  10   0     0.22     0.48    16.40 <
   2  10   1    63.11    78.80    20.10 o
   3 -11   1    11.46     5.79    14.96 <
   3 -11   2   100.24   104.53    14.47 o
   3 -11   3     1.25   -16.72    13.03 <
   3 -11   4   120.59    87.16    14.47 o
   3 -11   5    56.08    32.97    13.99 <
   3 -10  -3    73.95    21.55    19.78 <
   3 -10  -2    19.14   -12.38    15.12 <
   3 -10  -1     8.92   -24.44    14.31 <
   3 -10   0    38.26    -2.89    15.28 <
   3 -10   1     0.26   -18.33    11.90 <
   3 -10   2    31.00    22.03    12.54 <
   3 -10   3   100.18   103.08    13.51 o
   3 -10   4    13.94    -7.08    12.38 <
   3 -10   5   266.82   273.39    16.40 o
   3 -10   6    39.68    16.89    12.70 <
   3 -10   7    69.46    68.03    13.67 o
   3 -10   8     1.63   -17.53    13.99 <
   3  -9  -5    42.38    11.42    19.30 <
   3  -9  -4    44.85    24.28    15.12 <
   3  -9  -3   176.94   168.70    16.56 o
   3  -9  -2   163.52   196.20    16.24 o
   3  -9  -1    13.69    -0.64    11.26 <
   3  -9   0   166.90   133.80    14.80 o
   3  -9   1     6.01    -9.81    11.10 <
   3  -9   2     0.87   -11.58    10.94 <
   3  -9   3   177.93   147.63    13.03 o
   3  -9   4     4.59    -4.82    11.26 <
   3  -9   5   488.08   562.05    23.00 o
   3  -9   6    63.48    58.86    12.22 o
   3  -9   7   282.76   260.20    15.76 o
   3  -9   8    30.44    11.74    13.19 <
   3  -9   9    20.17     4.66    13.35 <
   3  -8  -6     0.07   -18.98    18.01 <
   3  -8  -5    73.07    69.15    14.96 o
   3  -8  -4   261.46   252.00    16.72 o
   3  -8  -3   108.68    93.43    13.83 o
   3  -8  -2   222.34   242.67    15.60 o
   3  -8  -1   102.46    90.70    11.26 o
   3  -8   0   327.16   326.14    20.42 o
   3  -8   1    13.87     8.68     9.97 <
   3  -8   2   225.20   210.19    12.54 o
   3  -8   3    85.66    63.04    10.77 o
   3  -8   4     5.30    -8.04     9.97 <
   3  -8   5    26.66    21.39    10.61 <
   3  -8   6     7.04     3.70    10.45 <
   3  -8   7   111.52    76.87    11.74 o
   3  -8   8   582.84   640.85    21.55 o
   3  -8   9   154.47   140.39    15.28 o
   3  -8  10     8.30    12.54    13.67 <
   3  -7  -8     4.96     5.15    18.65 <
   3  -7  -7    28.62    38.76    18.17 <
   3  -7  -6    33.27    22.03    14.47 <
   3  -7  -5    21.02    20.26    13.03 <
   3  -7  -4    13.51    -5.79    10.13 <
   3  -7  -3     1.37    -0.80     9.49 <
   3  -7  -2    69.77    69.79    11.10 o
   3  -7  -1   232.70   188.96    10.13 o
   3  -7   0   277.39   262.13    16.08 o
   3  -7   1   824.20   869.86    23.00 o
   3  -7   2    73.27    87.16     9.65 o
   3  -7   3   125.12   126.72    10.29 o
   3  -7   4    14.58    17.53     7.40 <
   3  -7   5    32.06    30.88     7.88 o
   3  -7   6    83.94    73.33     9.97 o
   3  -7   7     0.01    -4.82     9.49 <
   3  -7   8   857.35   873.40    23.32 o
   3  -7   9   634.72   631.85    26.37 o
   3  -7  10    11.44    10.94    12.38 <
   3  -7  11     4.66    -3.22    12.87 <
   3  -6  -9   167.41   193.95    21.07 o
   3  -6  -8    63.40   101.64    18.82 o
   3  -6  -7   174.67   194.75    18.98 o
   3  -6  -6    81.80   107.59    13.35 o
   3  -6  -5     7.38    -4.66    11.10 <
   3  -6  -4   196.09   181.56    12.70 o
   3  -6  -3     0.40    -8.68     5.95 <
   3  -6  -2    36.27    40.37     5.95 o
   3  -6  -1   960.03   905.40    18.01 o
   3  -6   0    42.42    37.15     6.27 o
   3  -6   1  3026.74  3030.59    57.73 o
   3  -6   2    94.21   104.69     8.20 o
   3  -6   3  1223.21  1196.48    26.86 o
   3  -6   4     0.78     1.93     6.11 <
   3  -6   5   102.55   117.40     8.04 o
   3  -6   6   844.01   815.02    22.19 o
   3  -6   7     1.26     6.11     8.20 <
   3  -6   8   519.22   492.26    17.53 o
   3  -6   9   172.55   154.06    13.51 o
   3  -6  10    16.72    13.35    11.58 <
   3  -6  11    31.46    29.75    12.87 <
   3  -5 -10     2.75    76.55    24.28 o
   3  -5  -9   224.52   261.33    20.91 o
   3  -5  -8   388.22   456.72    27.02 o
   3  -5  -7   350.25   374.70    19.94 o
   3  -5  -6   222.98   229.97    14.47 o
   3  -5  -5   226.34   199.90    10.61 o
   3  -5  -4   193.43   161.46     9.17 o
   3  -5  -3     7.51     4.82     5.47 <
   3  -5  -2  1115.26  1110.92    21.39 o
   3  -5  -1   315.40   316.49     9.97 o
   3  -5   0   207.24   183.49     8.68 o
   3  -5   1  1117.00  1125.23    20.26 o
   3  -5   2  1091.40  1131.99    22.03 o
   3  -5   3    24.69    22.35     5.31 o
   3  -5   4   455.17   481.81    15.12 o
   3  -5   5   169.47   161.94     9.17 o
   3  -5   6    56.97    57.57     7.88 o
   3  -5   7    38.75    34.41     7.40 o
   3  -5   8   160.73   169.18    10.61 o
   3  -5   9   285.58   329.03    19.94 o
   3  -5  10   100.38   100.03    12.22 o
   3  -5  11    67.39    87.48    14.15 o
   3  -5  12   235.64   239.29    18.01 o
   3  -4 -10    68.64    71.40    24.12 <
   3  -4  -9    48.73    53.87    15.44 o
   3  -4  -8    13.79    17.21    11.10 <
   3  -4  -7     3.81    12.06     9.97 <
   3  -4  -6   222.17   202.79    10.61 o
   3  -4  -5   374.11   339.97    12.54 o
   3  -4  -4   863.48   840.11    19.14 o
   3  -4  -3  1349.22  1309.53    23.80 o
   3  -4  -2   875.88   885.94    17.37 o
   3  -4  -1   501.61   527.32    10.77 o
   3  -4   0   166.34   208.42     6.43 o
   3  -4   1   247.63   264.06     6.92 o
   3  -4   2   978.13   943.03    15.28 o
   3  -4   3    93.39   106.46     5.47 o
   3  -4   4  1184.56  1142.28    20.26 o
   3  -4   5   571.12   530.37    13.35 o
   3  -4   6    37.69    30.88     5.79 o
   3  -4   7    39.75    39.08     7.24 o
   3  -4   8    15.65    15.92     9.17 <
   3  -4   9   429.76   431.63    20.75 o
   3  -4  10    60.69    79.12    12.87 o
   3  -4  11   142.03   131.07    14.63 o
   3  -4  12    69.74    72.69    14.80 o
   3  -3 -11    42.87    47.44    18.98 <
   3  -3 -10    73.68    67.06    18.17 o
   3  -3  -9    31.26    14.47    11.74 <
   3  -3  -8    38.52    32.16     9.17 o
   3  -3  -7    10.50     4.66     6.92 <
   3  -3  -6   594.29   574.28    15.76 o
   3  -3  -5  3162.27  3073.85    57.09 o
   3  -3  -4   278.54   271.30     7.72 o
   3  -3  -3  3002.57  2774.89    38.44 o
   3  -3  -2     2.78     4.99     3.06 <
   3  -3  -1    97.53    86.52     3.86 o
   3  -3   0  2769.29  3035.90    44.06 o
   3  -3   1   814.78   846.38    13.35 o
   3  -3   2  2522.93  2596.71    36.02 o
   3  -3   3   101.93   118.20     4.34 o
   3  -3   4   622.16   621.40    12.06 o
   3  -3   5   155.08   146.50     6.75 o
   3  -3   6   146.76   164.84     8.20 o
   3  -3   7     4.86     3.38     6.43 <
   3  -3   8   569.89   562.54    21.71 o
   3  -3   9    44.02    40.53    10.77 o
   3  -3  10     0.61     1.45    11.10 <
   3  -3  11     9.85    40.20    13.19 o
   3  -3  12     9.59    11.90    13.67 <
   3  -2 -12   110.84   115.79    21.07 o
   3  -2 -11   506.73   592.45    33.29 o
   3  -2 -10   163.24   166.77    18.49 o
   3  -2  -9    42.53    56.45    11.10 o
   3  -2  -8   157.87   163.07    10.77 o
   3  -2  -7   145.98   129.94     7.40 o
   3  -2  -6  1102.78  1052.38    19.78 o
   3  -2  -5  1309.80  1248.74    19.30 o
   3  -2  -4   418.26   394.16     8.20 o
   3  -2  -3   442.26   411.37     8.52 o
   3  -2  -2   491.07   423.75     8.68 o
   3  -2  -1    91.90    89.25     3.70 o
   3  -2   0   202.44   275.48     5.63 o
   3  -2   1   161.99   140.39     4.99 o
   3  -2   2     0.56    11.10     3.22 o
   3  -2   3    59.64    88.13     4.18 o
   3  -2   4   222.98   228.84     6.27 o
   3  -2   5  1151.83  1120.57    23.00 o
   3  -2   6   868.03   825.15    20.42 o
   3  -2   7   256.29   249.91    11.90 o
   3  -2   8   656.92   605.47    22.35 o
   3  -2   9    86.05   110.16    12.38 o
   3  -2  10     6.02     2.25    11.58 <
   3  -2  11    78.68    92.31    14.80 o
   3  -2  12    42.07    45.19    14.80 o
   3  -1 -12   101.03   114.18    20.42 o
   3  -1 -11    41.04    46.96    17.21 <
   3  -1 -10   182.93   199.41    19.14 o
   3  -1  -9   124.34   119.97     8.04 o
   3  -1  -8     0.01     4.50     5.31 <
   3  -1  -7    18.50    14.96     4.34 o
   3  -1  -6   180.58   169.50     6.11 o
   3  -1  -5   329.70   315.52     7.72 o
   3  -1  -4     2.20     3.70     2.73 <
   3  -1  -3   238.19   239.78     6.43 o
   3  -1  -2  1327.97  1319.50    18.49 o
   3  -1  -1   195.45   187.19     4.66 o
   3  -1   0    28.73    26.70     2.41 o
   3  -1   1   366.45   369.23     6.92 o
   3  -1   2   456.33   506.25     8.84 o
   3  -1   3    72.49    97.29     4.34 o
   3  -1   4   435.32   437.74     9.49 o
   3  -1   5  1917.53  1826.56    34.90 o
   3  -1   6   972.80   949.30    22.51 o
   3  -1   7    90.63   110.80     8.36 o
   3  -1   8    91.41    84.27    11.10 o
   3  -1   9   135.22   135.73    13.19 o
   3  -1  10    63.38    60.15    12.70 o
   3  -1  11    90.62    93.60    15.28 o
   3  -1  12   202.03   212.44    18.49 o
   3   0 -12   172.17   172.72    20.26 o
   3   0 -11   146.59   125.92    18.01 o
   3   0 -10   236.43   250.39    16.89 o
   3   0  -9   447.52   480.68    16.89 o
   3   0  -8   549.34   496.44    12.38 o
   3   0  -7   410.09   412.33     9.81 o
   3   0  -6     5.26     6.11     3.06 <
   3   0  -5   264.74   257.15     5.95 o
   3   0  -4   796.75   759.86    12.87 o
   3   0  -3   352.05   363.77    10.29 o
   3   0  -2  1021.41  1009.77    20.10 o
   3   0  -1  1246.11  1374.02    18.17 o
   3   0   0  1360.33  1478.39    20.42 o
   3   0   1  1210.64  1391.39    20.75 o
   3   0   2   995.18  1070.07    16.72 o
   3   0   3    13.62    13.51     3.54 o
   3   0   4  1128.60  1068.31    18.33 o
   3   0   5     0.80     2.73     4.02 <
   3   0   6     9.09    14.15     6.11 <
   3   0   7    76.41    71.08     7.88 o
   3   0   8   340.19   338.68    18.65 o
   3   0   9   538.87   582.48    24.28 o
   3   0  10   271.85   314.08    19.14 o
   3   0  11   539.35   578.46    26.37 o
   3   1 -13     6.80   -12.06    16.72 <
   3   1 -12   295.01   294.13    24.28 o
   3   1 -11    49.05    55.96    15.76 o
   3   1 -10   387.99   428.58    21.71 o
   3   1  -9    86.79   104.37     9.17 o
   3   1  -8   643.78   587.62    13.83 o
   3   1  -7   111.74   103.08     5.63 o
   3   1  -6   251.57   238.81     7.08 o
   3   1  -5   499.63   497.73     8.84 o
   3   1  -4   116.64   113.54     4.99 o
   3   1  -3   761.27   783.50    14.47 o
   3   1  -2   176.63   239.29     5.47 o
   3   1  -1   105.82   105.17     3.86 o
   3   1   0    30.59    20.42     2.73 o
   3   1   1  7346.23  7906.07   119.33 o
   3   1   2   698.58   803.60    13.99 o
   3   1   3  1227.66  1210.31    20.10 o
   3   1   4   395.17   363.61    10.13 o
   3   1   5   374.70   342.86    11.74 o
   3   1   6    97.32   117.07     9.97 o
   3   1   7    26.24    23.00     9.81 <
   3   1   8   930.85   890.12    28.30 o
   3   1   9   952.37  1030.83    32.65 o
   3   1  10   136.10   156.48    15.28 o
   3   1  11   318.74   333.86    21.87 o
   3   2 -13    15.68    23.80    17.37 <
   3   2 -12    35.40    56.61    17.21 o
   3   2 -11    59.44    40.85    12.87 o
   3   2 -10    47.63    47.44    11.90 o
   3   2  -9     2.50     4.18     8.20 <
   3   2  -8    19.16     9.81     5.63 <
   3   2  -7   372.16   358.46    10.77 o
   3   2  -6  2133.52  2004.42    32.81 o
   3   2  -5   188.17   182.04     6.92 o
   3   2  -4   303.63   255.54     6.11 o
   3   2  -3   263.99   237.04     6.92 o
   3   2  -2   162.72   177.86     5.31 o
   3   2  -1     6.45    -2.73     3.06 <
   3   2   0    56.06    58.54     4.50 o
   3   2   1  5479.88  5420.81    89.09 o
   3   2   2  1178.38  1196.80    21.39 o
   3   2   3  1511.12  1412.13    24.93 o
   3   2   4   235.25   227.23     9.49 o
   3   2   5   135.55   124.47     8.04 o
   3   2   6   428.47   437.90    18.17 o
   3   2   7    35.05    25.25    10.13 <
   3   2   8   908.26   895.59    28.79 o
   3   2   9   183.53   164.51    14.96 o
   3   2  10     1.72    -0.64    18.17 <
   3   3 -13    21.39    19.46    17.85 <
   3   3 -12   169.78   146.83    16.56 o
   3   3 -11   239.93   249.59    17.85 o
   3   3 -10    62.10    46.15    12.87 o
   3   3  -9   213.26   234.47    15.28 o
   3   3  -8   253.24   248.78    11.10 o
   3   3  -7   237.60   248.30    10.61 o
   3   3  -6  1631.92  1538.05    25.57 o
   3   3  -5     7.02    10.45     3.54 <
   3   3  -4   400.01   368.11     8.52 o
   3   3  -3   199.65   164.35     5.47 o
   3   3  -2   255.72   217.10     6.11 o
   3   3  -1     3.63     0.64     3.70 <
   3   3   0  1597.03  1500.42    26.21 o
   3   3   1   576.98   561.73    14.96 o
   3   3   2   583.00   555.46    14.96 o
   3   3   3   210.36   203.92     9.49 o
   3   3   4  1088.99  1027.94    24.77 o
   3   3   5   608.47   526.19    15.12 o
   3   3   6    83.39    69.31    10.61 o
   3   3   7   123.33   111.61    12.38 o
   3   3   8     0.23     9.81    15.28 <
   3   3   9   208.04   210.03    19.62 o
   3   3  10   115.97    87.16    19.62 o
   3   4 -13    28.45    42.62    16.56 <
   3   4 -12    82.60    73.65    16.24 o
   3   4 -11    51.49    46.96    15.12 o
   3   4 -10   320.58   289.47    18.82 o
   3   4  -9   364.67   393.36    19.30 o
   3   4  -8     0.09     5.63     7.40 <
   3   4  -7     0.80    -3.54     6.59 <
   3   4  -6    35.47    40.20     6.11 o
   3   4  -5   381.86   357.98    10.13 o
   3   4  -4   441.61   438.23    10.77 o
   3   4  -3  4427.34  4332.88    66.90 o
   3   4  -2   155.60   147.63     5.79 o
   3   4  -1   201.23   184.30     9.33 o
   3   4   0     0.26     0.16     4.82 <
   3   4   1    28.51    33.93     5.79 o
   3   4   2  1227.39  1148.07    31.52 o
   3   4   3   221.62   203.59    10.61 o
   3   4   4  1031.77  1033.57    26.37 o
   3   4   5   859.00   875.00    29.59 o
   3   4   6   110.75   119.97    15.76 o
   3   4   7    95.01    88.77    16.40 o
   3   4   8   123.14    95.69    18.01 o
   3   4   9    67.75    74.78    19.14 o
   3   5 -12    87.30    93.11    17.37 o
   3   5 -11    67.65    72.85    16.40 o
   3   5 -10   419.79   483.25    28.30 o
   3   5  -9     0.15     8.52    13.51 <
   3   5  -8    80.94    65.61    10.61 o
   3   5  -7     2.39    -2.09     7.40 <
   3   5  -6    69.43    75.58     7.88 o
   3   5  -5   988.74   917.46    19.94 o
   3   5  -4    34.18    33.29     5.31 o
   3   5  -3  3262.46  3219.71    50.82 o
   3   5  -2    84.83    77.35     5.47 o
   3   5  -1   452.84   399.79    13.51 o
   3   5   0    57.74    47.76     6.59 o
   3   5   1    17.30    25.25     8.20 o
   3   5   2  1705.69  1736.82    40.20 o
   3   5   3    14.12     3.06     8.04 <
   3   5   4   338.26   374.06    16.08 o
   3   5   5     2.86    -8.04     9.33 <
   3   5   6     3.19     3.38    12.22 <
   3   5   7    44.61   -10.29    16.56 <
   3   5   8   157.67   140.88    20.10 o
   3   6 -12   129.63   114.34    18.49 o
   3   6 -11   167.04   146.02    18.65 o
   3   6 -10   471.19   543.72    31.04 o
   3   6  -9    14.47    25.41    14.63 <
   3   6  -8     1.42     2.73    10.61 <
   3   6  -7     2.50    -9.01     9.97 <
   3   6  -6   283.34   316.65    18.49 o
   3   6  -5   163.00   140.55     8.84 o
   3   6  -4   109.55    84.91     6.92 o
   3   6  -3   313.70   310.54    11.42 o
   3   6  -2   457.26   412.33    12.22 o
   3   6  -1   195.99   163.39    11.26 o
   3   6   0   177.42   190.41    12.06 o
   3   6   1    81.51    76.71    10.45 o
   3   6   2    10.23    17.05    10.29 <
   3   6   3     0.07   -19.62     9.33 <
   3   6   4    17.62    19.30    11.90 <
   3   6   5   119.53   127.21    14.15 o
   3   6   6    48.62    56.61    17.21 o
   3   6   7   196.75   203.76    20.91 o
   3   7 -11     2.55   -10.29    17.21 <
   3   7 -10   199.13   193.46    19.62 o
   3   7  -9   168.47   134.93    17.69 o
   3   7  -8    16.24    15.28    14.96 <
   3   7  -7   232.77   245.41    16.08 o
   3   7  -6     2.42    -1.13    10.94 <
   3   7  -5     1.42   -16.08    10.77 <
   3   7  -4    30.34    26.21     9.33 <
   3   7  -3    16.35    16.24     9.01 <
   3   7  -2   849.37   884.97    22.84 o
   3   7  -1   249.84   231.09    13.83 o
   3   7   0   456.83   536.16    21.87 o
   3   7   1    31.69    26.70    11.74 <
   3   7   2   386.46   410.89    20.75 o
   3   7   3    45.71    44.39    12.54 o
   3   7   4    16.44    12.38    13.67 <
   3   7   5   363.34   442.89    26.86 o
   3   7   6   152.91   127.69    20.26 o
   3   8 -10   117.59    99.38    19.46 o
   3   8  -9   418.01   510.27    31.20 o
   3   8  -8    25.78    37.31    16.89 <
   3   8  -7   362.41   414.26    28.95 o
   3   8  -6    62.30    52.75    12.70 o
   3   8  -5    25.71     5.47    12.38 <
   3   8  -4   136.75   132.67    11.74 o
   3   8  -3    20.92    25.09    10.29 <
   3   8  -2   444.98   512.84    22.35 o
   3   8  -1     0.01     0.96    11.90 <
   3   8   0   270.93   309.73    18.82 o
   3   8   1    20.31    18.65    12.38 <
   3   8   2    11.75    21.07    12.70 <
   3   8   3    33.22    43.26    16.40 <
   3   8   4    41.15    68.35    17.85 o
   3   9  -9    47.19    22.84    18.65 <
   3   9  -8     0.75    -7.88    17.69 <
   3   9  -7    75.84    78.80    18.17 o
   3   9  -6    12.40     8.68    16.72 <
   3   9  -5     4.71   -15.12    16.56 <
   3   9  -4    58.17    58.86    13.83 o
   3   9  -3    41.33    57.25    13.99 o
   3   9  -2    18.48    18.01    13.19 <
   3   9  -1    11.91     1.61    13.03 <
   3   9   0     0.82    -7.72    13.03 <
   3   9   1   146.92   188.48    17.69 o
   3   9   2    31.13    26.70    16.24 <
   3  10  -6   392.15   396.09    32.97 o
   3  10  -5     7.03   -11.90    22.68 <
   3  10  -4   195.38   257.47    21.23 o
   3  10  -3     5.24   -12.38    15.60 <
   3  10  -2    27.64     7.72    14.15 <
   3  10  -1    21.65     2.09    14.31 <
   4 -11   2     2.41   -13.99    17.53 <
   4 -11   3    34.78    10.29    13.35 <
   4 -10  -2   225.09   256.18    22.84 o
   4 -10  -1    34.48     7.88    14.63 <
   4 -10   0   279.18   300.57    19.14 o
   4 -10   1    25.21     9.65    12.38 <
   4 -10   2     5.41   -30.72    11.90 <
   4 -10   3    73.72    59.18    12.87 o
   4 -10   4     3.74    -0.48    12.06 <
   4 -10   5    79.29    75.91    13.35 o
   4 -10   6     5.81    -5.31    12.38 <
   4 -10   7   182.47   159.85    14.80 o
   4  -9  -5     1.78   -29.43    26.05 <
   4  -9  -4   110.75    76.55    19.46 o
   4  -9  -3    13.47   -11.26    17.69 <
   4  -9  -2   334.07   344.79    23.48 o
   4  -9  -1    16.70   -14.15    15.92 <
   4  -9   0   418.18   433.56    21.87 o
   4  -9   1    37.30    29.91    11.42 <
   4  -9   2    35.43    20.75    11.42 <
   4  -9   3    24.04    -0.32    11.10 <
   4  -9   4     1.63   -11.58    10.94 <
   4  -9   5     4.77    -1.29    11.42 <
   4  -9   6     0.01   -11.58    11.42 <
   4  -9   7   107.11    84.75    12.70 o
   4  -9   8   200.38   182.37    17.05 o
   4  -9   9    47.02    36.99    14.31 <
   4  -8  -6    18.66    -3.54    18.17 <
   4  -8  -5    19.05    -6.11    17.53 <
   4  -8  -4     1.24   -28.46    16.24 <
   4  -8  -3     0.44    -6.75    12.22 <
   4  -8  -2    75.92    57.73    13.03 o
   4  -8  -1    17.51   -20.26    14.31 <
   4  -8   0   275.80   276.28    15.92 o
   4  -8   1   257.85   301.53    16.56 o
   4  -8   2    52.97    56.61    10.61 o
   4  -8   3   107.53    97.94    11.26 o
   4  -8   4     3.96   -14.47     9.81 <
   4  -8   5    12.82    -0.96    10.29 <
   4  -8   6     7.72     5.15    10.45 <
   4  -8   7    79.58    65.93    11.42 o
   4  -8   8   405.04   422.46    19.94 o
   4  -8   9   105.91    95.04    13.51 o
   4  -8  10    71.14    49.37    14.31 o
   4  -7  -8    47.14    36.34    43.42 <
   4  -7  -7    31.70    29.43    18.01 <
   4  -7  -6    78.85    77.67    18.01 o
   4  -7  -5   182.07   197.00    19.14 o
   4  -7  -4   222.66   207.77    14.96 o
   4  -7  -3     4.24    -6.43    10.61 <
   4  -7  -2     0.20    -3.86    10.13 <
   4  -7  -1   207.43   201.82    15.60 o
   4  -7   0    96.51   100.51    10.77 o
   4  -7   1   428.19   429.70    17.53 o
   4  -7   2    99.30    79.60     9.81 o
   4  -7   3   562.07   546.62    19.14 o
   4  -7   4   149.26   150.20    10.94 o
   4  -7   5    50.75    45.51     9.65 o
   4  -7   6     9.24    14.63     9.65 <
   4  -7   7   119.44   124.79    11.26 o
   4  -7   8    79.62    60.95    11.58 o
   4  -7   9    18.02    29.59    12.54 <
   4  -7  10    28.91    11.42    12.54 <
   4  -6  -9    51.64    96.33    19.30 o
   4  -6  -8   112.53   131.39    18.82 o
   4  -6  -7   266.69   280.95    21.55 o
   4  -6  -6   246.50   265.99    19.46 o
   4  -6  -5   369.94   370.04    17.85 o
   4  -6  -4   169.20   164.51    12.87 o
   4  -6  -3    29.34    17.05     8.20 <
   4  -6  -2     0.15    -4.99     6.27 <
   4  -6  -1     6.08     1.93     5.95 <
   4  -6   0   284.49   281.27    12.22 o
   4  -6   1   247.32   228.04    10.61 o
   4  -6   2   120.66   103.40     8.68 o
   4  -6   3   158.85   159.53     9.65 o
   4  -6   4   615.38   625.58    19.14 o
   4  -6   5   100.52    92.31     9.17 o
   4  -6   6   190.29   201.18    11.42 o
   4  -6   7   416.32   442.57    18.65 o
   4  -6   8     1.64    -1.29     8.36 <
   4  -6   9    15.36    28.79    11.58 <
   4  -6  10    24.39    21.07    12.22 <
   4  -6  11   201.97   168.54    16.08 o
   4  -5 -10     0.66    65.29    40.85 <
   4  -5  -9     0.06    14.15    16.08 <
   4  -5  -8     1.04    16.89    15.28 <
   4  -5  -7    52.71    70.92    15.60 o
   4  -5  -6   183.43   174.32    12.70 o
   4  -5  -5    78.37    61.75    10.45 o
   4  -5  -4   609.64   582.32    14.63 o
   4  -5  -3   637.13   554.82    12.70 o
   4  -5  -2    17.41     9.33     6.27 <
   4  -5  -1    94.19    85.72     5.79 o
   4  -5   0   302.79   269.21     9.97 o
   4  -5   1    14.32    17.69     5.63 o
   4  -5   2   427.98   423.43    12.70 o
   4  -5   3    40.46    44.55     5.95 o
   4  -5   4  1911.41  1891.85    38.27 o
   4  -5   5   145.44   128.33     8.68 o
   4  -5   6   740.22   725.60    20.42 o
   4  -5   7   291.28   257.63    12.87 o
   4  -5   8    59.12    51.94    11.10 o
   4  -5   9   222.29   217.59    15.60 o
   4  -5  10     1.97    13.35    11.90 <
   4  -5  11   107.41    85.72    13.99 o
   4  -4 -10    74.39   107.43    23.16 o
   4  -4  -9    56.03    85.07    15.60 o
   4  -4  -8   177.79   177.86    16.40 o
   4  -4  -7    18.41    23.96    10.45 <
   4  -4  -6    87.65    88.45    10.13 o
   4  -4  -5   188.58   172.40     9.17 o
   4  -4  -4   773.56   732.68    14.47 o
   4  -4  -3  2249.98  2110.24    33.93 o
   4  -4  -2     0.05     1.45     4.34 <
   4  -4  -1    18.93    18.82     4.18 o
   4  -4   0    19.67    19.62     4.34 o
   4  -4   1   164.14   165.16     7.88 o
   4  -4   2     9.66    11.26     4.18 <
   4  -4   3   996.37   981.14    18.82 o
   4  -4   4  1381.84  1357.78    27.50 o
   4  -4   5   647.33   654.85    16.24 o
   4  -4   6     0.04     1.13     5.79 <
   4  -4   7   229.12   235.76    11.10 o
   4  -4   8   259.94   253.93    15.92 o
   4  -4   9    38.27    36.51    11.58 o
   4  -4  10   108.34    95.36    13.67 o
   4  -4  11    41.95    25.89    13.03 <
   4  -3 -11   384.28   434.69    36.99 o
   4  -3 -10   138.21   115.14    21.55 o
   4  -3  -9   100.70   116.75    14.80 o
   4  -3  -8    25.46    32.16    12.87 <
   4  -3  -7   172.73   164.03    11.10 o
   4  -3  -6   253.23   247.98    11.58 o
   4  -3  -5    32.88    25.41     4.18 o
   4  -3  -4   192.39   190.09     6.11 o
   4  -3  -3   832.71   811.64    14.63 o
   4  -3  -2   466.75   445.62     9.01 o
   4  -3  -1    94.54   119.81     4.82 o
   4  -3   0  1354.02  1318.21    18.33 o
   4  -3   1   426.86   431.79     8.04 o
   4  -3   2   120.33   122.70     4.99 o
   4  -3   3  1015.75  1041.29    18.01 o
   4  -3   4   147.14   164.19     6.92 o
   4  -3   5  1128.10  1126.20    23.48 o
   4  -3   6   699.65   663.37    18.65 o
   4  -3   7   447.17   435.17    15.60 o
   4  -3   8   654.91   662.08    24.44 o
   4  -3   9   124.15   131.07    13.19 o
   4  -3  10   156.05   154.38    14.80 o
   4  -3  11     2.00     7.08    12.87 <
   4  -2 -11   105.07   112.09    18.82 o
   4  -2 -10   283.84   315.04    23.64 o
   4  -2  -9     8.99     1.61    10.94 <
   4  -2  -8    79.48    87.00     9.33 o
   4  -2  -7   512.65   500.46    14.15 o
   4  -2  -6    28.69    25.41     4.66 o
   4  -2  -5    27.24    22.35     3.38 o
   4  -2  -4    23.42    28.79     3.86 o
   4  -2  -3   327.75   336.43     7.24 o
   4  -2  -2  2155.77  2227.79    32.81 o
   4  -2  -1     4.83     3.70     2.89 <
   4  -2   0  4112.70  4231.25    54.20 o
   4  -2   1   130.11   153.42     5.31 o
   4  -2   2   374.23   379.85     7.56 o
   4  -2   3   129.82   142.64     5.31 o
   4  -2   4   107.04   121.26     5.79 o
   4  -2   5  1437.39  1435.13    32.00 o
   4  -2   6   324.91   321.95    12.87 o
   4  -2   7   105.81   138.95     9.65 o
   4  -2   8   210.50   249.10    15.12 o
   4  -2   9    69.92    55.80    12.22 o
   4  -2  10   258.62   282.23    17.69 o
   4  -2  11    93.84   123.19    15.12 o
   4  -1 -12     4.34     4.50    17.37 <
   4  -1 -11    69.30    68.51    17.21 o
   4  -1 -10   138.14   146.02    18.01 o
   4  -1  -9   114.53   129.78    12.54 o
   4  -1  -8   695.76   674.14    16.89 o
   4  -1  -7  1411.99  1389.78    23.64 o
   4  -1  -6     0.86     0.16     3.54 <
   4  -1  -5    97.99    94.88     4.99 o
   4  -1  -4   107.84   104.69     4.99 o
   4  -1  -3   522.50   507.05    10.29 o
   4  -1  -2   522.88   548.22    10.13 o
   4  -1  -1   996.39  1039.52    16.24 o
   4  -1   0  2192.36  2338.76    30.56 o
   4  -1   1   576.37   685.40    11.10 o
   4  -1   2   651.41   728.34    12.38 o
   4  -1   3     6.04     4.50     3.54 <
   4  -1   4   220.73   231.09     7.88 o
   4  -1   5     3.11     2.57     5.63 <
   4  -1   6   154.10   150.85     9.01 o
   4  -1   7    23.79    29.11     7.56 o
   4  -1   8   163.09   179.95    13.51 o
   4  -1   9   165.33   184.30    14.80 o
   4  -1  10   379.19   354.92    21.71 o
   4  -1  11   608.09   654.52    27.98 o
   4   0 -12    16.29    11.58    16.89 <
   4   0 -11     0.20    -8.20    15.44 <
   4   0 -10   201.57   204.24    18.33 o
   4   0  -9    18.27    14.96     9.97 <
   4   0  -8   246.25   227.07     9.81 o
   4   0  -7   535.99   491.78    10.77 o
   4   0  -6   319.83   324.53     9.97 o
   4   0  -5   261.00   256.98    12.06 o
   4   0  -4   412.69   388.69    10.77 o
   4   0  -3   155.88   148.27     7.40 o
   4   0  -2   328.35   358.94     8.36 o
   4   0  -1    81.19    94.08     4.18 o
   4   0   0     8.37    -4.18     2.89 <
   4   0   1  2141.23  2204.48    30.56 o
   4   0   2  1020.99  1128.13    17.69 o
   4   0   3  1096.00  1097.41    20.10 o
   4   0   4   257.47   258.43     7.88 o
   4   0   5   746.06   673.98    15.76 o
   4   0   6   442.85   390.62    13.99 o
   4   0   7     9.84    12.87     7.72 <
   4   0   8   575.84   564.95    22.84 o
   4   0   9   415.76   435.97    22.35 o
   4   0  10   182.91   185.74    16.40 o
   4   0  11   355.33   380.98    27.50 o
   4   1 -12    39.08    31.68    16.72 <
   4   1 -11   161.04   154.54    18.17 o
   4   1 -10    25.14    24.77    11.26 <
   4   1  -9    18.12     7.56    10.29 <
   4   1  -8    41.38    32.32     5.63 o
   4   1  -7   290.21   267.44     9.49 o
   4   1  -6   926.77   885.30    19.46 o
   4   1  -5     0.16     7.24     6.75 <
   4   1  -4  1674.20  1553.97    30.88 o
   4   1  -3    30.78    34.09     3.70 o
   4   1  -2   565.19   610.94     9.81 o
   4   1  -1     3.52     4.34     2.73 <
   4   1   0   420.09   477.30     8.36 o
   4   1   1  1608.93  1519.40    21.55 o
   4   1   2   155.84   183.17     7.72 o
   4   1   3  2684.61  2651.87    44.87 o
   4   1   4   631.80   613.68    15.12 o
   4   1   5   147.83   131.23     7.88 o
   4   1   6    79.64    69.96     9.49 o
   4   1   7    26.14    33.13    10.29 o
   4   1   8   226.96   249.75    16.40 o
   4   1   9     4.77    28.95    12.54 <
   4   1  10    16.47     7.24    18.01 <
   4   2 -12   202.55   238.65    22.35 o
   4   2 -11   251.37   232.38    17.37 o
   4   2 -10     7.11     4.66    11.58 <
   4   2  -9    61.95    77.67    12.54 o
   4   2  -8   130.33   126.24     7.24 o
   4   2  -7   428.20   411.85    10.45 o
   4   2  -6   448.88   408.47     9.81 o
   4   2  -5   299.36   297.35    10.61 o
   4   2  -4   482.95   446.75     9.33 o
   4   2  -3    16.47    18.33     3.06 o
   4   2  -2    20.71    13.83     3.38 o
   4   2  -1   936.96   949.62    16.24 o
   4   2   0   900.96   889.64    18.01 o
   4   2   1    60.31    57.89     5.95 o
   4   2   2    85.52    90.38     6.75 o
   4   2   3    24.24    21.07     5.31 o
   4   2   4  1565.80  1451.21    28.95 o
   4   2   5   114.11   121.26     8.36 o
   4   2   6   809.84   742.01    22.03 o
   4   2   7   165.61   158.08    12.70 o
   4   2   8     4.59   -12.06    14.15 <
   4   2   9    12.79     5.15    16.24 <
   4   2  10    25.65     9.33    17.69 <
   4   3 -12    66.79    65.93    15.44 o
   4   3 -11    59.45    47.28    14.15 o
   4   3 -10   197.18   194.43    16.24 o
   4   3  -9    68.23    69.31    13.35 o
   4   3  -8   235.76   253.93    13.35 o
   4   3  -7     4.04     6.59     5.63 <
   4   3  -6   128.08   114.18     6.27 o
   4   3  -5    15.42    15.28     4.02 o
   4   3  -4   479.03   472.80    10.94 o
   4   3  -3  2013.72  1991.71    27.98 o
   4   3  -2     0.22     0.96     3.22 <
   4   3  -1  2225.29  2252.88    46.96 o
   4   3   0   456.86   437.90    12.87 o
   4   3   1     0.16     1.61     5.31 <
   4   3   2   114.40   119.17     8.36 o
   4   3   3    97.41    96.49    10.77 o
   4   3   4  1344.10  1252.44    29.75 o
   4   3   5   264.28   251.04    16.08 o
   4   3   6   999.25   993.69    32.65 o
   4   3   7   259.96   282.88    19.46 o
   4   3   8    14.91     3.54    15.76 <
   4   3   9    97.16    76.23    18.65 o
   4   4 -12    24.53     8.52    15.12 <
   4   4 -11    97.62   124.31    16.56 o
   4   4 -10   225.46   251.20    18.65 o
   4   4  -9    34.56    33.13    13.67 <
   4   4  -8  1012.27  1100.31    36.51 o
   4   4  -7     1.78     2.57     7.08 <
   4   4  -6   269.96   251.20    12.70 o
   4   4  -5   242.35   194.75     8.20 o
   4   4  -4   107.99    87.97     5.79 o
   4   4  -3  4525.99  4379.36    67.70 o
   4   4  -2    33.52    27.82     5.15 o
   4   4  -1  2586.32  2500.54    47.76 o
   4   4   0    10.49    13.35     6.27 <
   4   4   1     1.04     7.08     6.75 <
   4   4   2   275.25   272.74    15.60 o
   4   4   3    75.07    85.23    11.90 o
   4   4   4   497.03   490.49    17.85 o
   4   4   5     1.68   -21.55    13.03 <
   4   4   6    34.21    23.96    14.96 <
   4   4   7   186.91   175.13    18.49 o
   4   4   8   258.38   243.15    21.07 o
   4   5 -12    30.62     7.08    16.56 <
   4   5 -11   410.36   482.93    30.88 o
   4   5 -10   265.75   273.87    20.10 o
   4   5  -9   163.32   151.81    16.72 o
   4   5  -8   259.63   269.85    19.30 o
   4   5  -7    19.48    13.83     9.81 <
   4   5  -6   108.44   113.54    10.13 o
   4   5  -5    43.55    36.51     7.24 o
   4   5  -4   244.67   229.16     9.01 o
   4   5  -3   598.38   580.23    13.51 o
   4   5  -2   426.09   380.33    14.31 o
   4   5  -1   138.63   112.41     8.36 o
   4   5   0   708.07   703.90    22.19 o
   4   5   1    13.33    21.55     9.49 <
   4   5   2   167.07   161.78    12.06 o
   4   5   3    22.15    20.42    10.77 <
   4   5   4    46.80    44.55    12.06 o
   4   5   5    37.08    45.99    12.70 o
   4   5   6    15.82    17.85    13.19 <
   4   5   7   295.17   254.89    20.58 o
   4   6 -11    40.27    36.83    17.21 <
   4   6 -10   200.57   194.27    19.30 o
   4   6  -9   154.22   148.76    17.53 o
   4   6  -8   228.04   263.58    20.42 o
   4   6  -7   270.01   284.32    19.62 o
   4   6  -6     3.48    -0.48     9.17 <
   4   6  -5   266.64   247.50    12.38 o
   4   6  -4   100.75    89.41     9.49 o
   4   6  -3   211.85   197.00     9.81 o
   4   6  -2   629.07   588.75    18.98 o
   4   6  -1    61.59    36.51    10.45 o
   4   6   0   580.82   587.62    21.55 o
   4   6   1     8.39    13.67    10.77 <
   4   6   2   736.33   773.21    25.89 o
   4   6   3    89.81   100.67    13.19 o
   4   6   4    57.61    71.72    13.35 o
   4   6   5   347.57   351.55    22.19 o
   4   6   6    36.39    18.65    18.01 <
   4   7 -11    27.69    10.77    18.01 <
   4   7 -10    20.78    14.80    17.37 <
   4   7  -9   394.71   489.85    31.36 o
   4   7  -8   209.77   252.16    20.42 o
   4   7  -7   981.28  1120.09    40.04 o
   4   7  -6    36.54    40.37    12.87 o
   4   7  -5   196.94   191.37    12.38 o
   4   7  -4    94.33    77.03    10.45 o
   4   7  -3   108.58   113.21    10.61 o
   4   7  -2   191.09   197.80    13.83 o
   4   7  -1   107.54   111.93    12.70 o
   4   7   0   198.55   233.83    14.63 o
   4   7   1     5.34    18.82    11.74 <
   4   7   2     1.76    22.03    12.70 <
   4   7   3    94.40   119.97    14.80 o
   4   7   4   323.15   372.29    23.32 o
   4   7   5     5.57    21.07    17.69 <
   4   8  -9    16.42     8.36    17.37 <
   4   8  -8    66.60    90.06    18.33 o
   4   8  -7   171.00   219.19    20.58 o
   4   8  -6    61.57    52.10    14.15 o
   4   8  -5    23.46    11.26    16.08 <
   4   8  -4    75.81    82.98    13.99 o
   4   8  -3    25.55    18.65    12.54 <
   4   8  -2    31.72    22.19    12.54 <
   4   8  -1     7.79     5.63    12.38 <
   4   8   0    11.66    17.05    12.87 <
   4   8   1   159.82   163.23    15.44 o
   4   8   2   112.17   118.68    15.12 o
   4   8   3   146.18   178.83    19.62 o
   4   9  -8     7.22   -25.73    24.12 <
   4   9  -7    59.08    38.60    24.28 <
   4   9  -6   185.11   160.01    25.73 o
   4   9  -5     0.93   -25.89    23.00 <
   4   9  -4   215.40   267.92    22.03 o
   4   9  -3    15.70    15.92    16.89 <
   4   9  -2    80.36    68.83    17.53 o
   4   9  -1     4.68     4.66    13.51 <
   4   9   0     1.00    11.74    13.67 <
   4   9   1    94.19   120.77    18.33 o
   5 -10  -1     7.56   -14.15    18.17 <
   5 -10   0   153.76   146.83    19.94 o
   5 -10   1     7.05    -2.25    13.83 <
   5 -10   2    33.42    10.45    13.35 <
   5 -10   3    59.43    67.22    13.83 o
   5 -10   4    23.03    30.56    12.54 <
   5 -10   5     0.48     6.59    12.38 <
   5 -10   6    24.67    21.39    12.87 <
   5  -9  -4   106.54    87.97    19.94 o
   5  -9  -3    29.98     9.01    18.01 <
   5  -9  -2     2.23   -22.35    16.72 <
   5  -9  -1    31.95     8.20    13.19 <
   5  -9   0    85.90    75.91    13.83 o
   5  -9   1   345.28   367.95    19.46 o
   5  -9   2    69.18    57.41    13.03 o
   5  -9   3   366.92   408.31    21.39 o
   5  -9   4     3.08   -13.51    11.10 <
   5  -9   5    19.51    20.58    11.58 <
   5  -9   6     7.17    -5.15    11.26 <
   5  -9   7    12.09    12.06    11.74 <
   5  -9   8    86.69    85.72    16.24 o
   5  -8  -6    24.33    39.88    19.30 <
   5  -8  -5   138.39   124.47    19.62 o
   5  -8  -4   245.56   260.20    20.91 o
   5  -8  -3    31.54     2.89    16.08 <
   5  -8  -2     9.23    -8.04    11.74 <
   5  -8  -1    25.77     2.73    11.58 <
   5  -8   0    41.81    31.04    11.58 <
   5  -8   1   456.06   473.44    21.07 o
   5  -8   2    41.61    33.45    11.42 <
   5  -8   3   463.96   475.70    20.58 o
   5  -8   4    10.45     5.15    10.45 <
   5  -8   5    44.12    43.10    11.42 o
   5  -8   6     8.56     6.92    10.77 <
   5  -8   7    28.46    38.92    11.26 o
   5  -8   8    44.57    27.50    13.67 <
   5  -8   9     4.95   -15.92    12.38 <
   5  -7  -7    60.42    63.84    18.33 o
   5  -7  -6    77.64    91.83    17.85 o
   5  -7  -5   145.66   165.32    18.98 o
   5  -7  -4   268.19   282.07    20.26 o
   5  -7  -3     1.89   -10.94    13.99 <
   5  -7  -2     0.02     1.29    10.77 <
   5  -7  -1    22.38    19.46    10.29 <
   5  -7   0   105.97    89.74    11.10 o
   5  -7   1    57.97    67.06    10.61 o
   5  -7   2    59.45    33.61     9.97 o
   5  -7   3    23.62    28.95     9.97 <
   5  -7   4    56.03    52.75    10.13 o
   5  -7   5    10.33    11.58     9.81 <
   5  -7   6   234.65   249.59    14.47 o
   5  -7   7   251.13   224.50    13.67 o
   5  -7   8    31.92    37.63    12.38 o
   5  -7   9    81.14    58.05    13.83 o
   5  -7  10     0.24   -13.19    17.37 <
   5  -6  -8    13.60    31.52    17.53 <
   5  -6  -7     2.02     9.49    16.89 <
   5  -6  -6    32.55    58.22    16.40 o
   5  -6  -5     2.47    -9.65    14.31 <
   5  -6  -4   292.38   302.50    20.42 o
   5  -6  -3   264.31   259.56    17.53 o
   5  -6  -2    21.53    23.00     8.04 <
   5  -6  -1   425.58   414.91    14.63 o
   5  -6   0     6.75     1.45     7.08 <
   5  -6   1    47.40    36.02     7.40 o
   5  -6   2    16.50    11.42     8.52 <
   5  -6   3     2.27     6.59     8.52 <
   5  -6   4   203.60   219.68    10.61 o
   5  -6   5     1.85     8.68     8.68 <
   5  -6   6   476.95   449.48    18.01 o
   5  -6   7   588.74   580.87    20.42 o
   5  -6   8     4.84     4.34    10.29 <
   5  -6   9   140.99   121.42    14.47 o
   5  -6  10    20.98     6.92    12.70 <
   5  -5  -9   104.03   136.69    18.33 o
   5  -5  -8    66.64    78.96    16.40 o
   5  -5  -7   124.39   140.71    16.89 o
   5  -5  -6     9.29     8.04    13.83 <
   5  -5  -5     0.82    -0.32     9.97 <
   5  -5  -4   640.07   673.50    26.37 o
   5  -5  -3   643.33   623.97    13.99 o
   5  -5  -2    48.56    52.91     6.59 o
   5  -5  -1   197.82   182.04     9.17 o
   5  -5   0    33.21    32.00     6.27 o
   5  -5   1   299.80   271.30    11.42 o
   5  -5   2   744.83   701.97    17.53 o
   5  -5   3   471.64   478.75    14.31 o
   5  -5   4   572.87   568.33    15.92 o
   5  -5   5    70.37    63.20     8.84 o
   5  -5   6    90.19   103.40     9.65 o
   5  -5   7   443.37   406.22    16.89 o
   5  -5   8    69.78    62.08    12.06 o
   5  -5   9   224.08   240.42    16.40 o
   5  -5  10   380.66   392.07    23.00 o
   5  -4 -10     0.14    52.10    21.71 <
   5  -4  -9   170.98   218.55    18.98 o
   5  -4  -8   104.94   123.35    15.76 o
   5  -4  -7     3.90     4.34    12.87 <
   5  -4  -6    88.60    82.02    13.19 o
   5  -4  -5    61.27    56.61     9.33 o
   5  -4  -4   266.02   243.15     9.65 o
   5  -4  -3    10.29    17.53     4.99 o
   5  -4  -2   210.20   205.85     7.72 o
   5  -4  -1   103.50    96.97     5.15 o
   5  -4   0   550.88   525.87    13.67 o
   5  -4   1   112.44   103.89     6.75 o
   5  -4   2  2156.23  2191.61    37.95 o
   5  -4   3  1261.67  1236.04    23.16 o
   5  -4   4     4.89     3.06     6.11 <
   5  -4   5   218.65   225.46    12.87 o
   5  -4   6   146.96   142.00     9.81 o
   5  -4   7   966.02   972.14    27.02 o
   5  -4   8   112.39   105.33    12.38 o
   5  -4   9   622.09   616.89    24.93 o
   5  -4  10   330.38   328.07    20.91 o
   5  -3 -11    49.59   125.28    23.00 o
   5  -3 -10     0.87    45.19    18.98 <
   5  -3  -9    13.47    15.28    13.83 <
   5  -3  -8   156.59   165.00    15.28 o
   5  -3  -7   345.09   363.93    20.91 o
   5  -3  -6     2.00     5.31     7.08 <
   5  -3  -5   992.32   890.60    20.75 o
   5  -3  -4    14.74     9.17     4.34 <
   5  -3  -3   104.92    77.67     4.66 o
   5  -3  -2     0.00     3.70     3.70 <
   5  -3  -1   453.29   445.14     8.84 o
   5  -3   0  3241.08  3498.41    64.17 o
   5  -3   1   428.44   406.70    10.13 o
   5  -3   2   998.93  1012.50    19.30 o
   5  -3   3   775.77   797.01    16.24 o
   5  -3   4    11.55    11.90     5.95 <
   5  -3   5     0.02     4.66     7.40 <
   5  -3   6    11.14     7.24     8.84 <
   5  -3   7   520.44   538.41    21.87 o
   5  -3   8   226.27   236.08    15.60 o
   5  -3   9   134.71   153.58    14.31 o
   5  -3  10   293.78   279.02    18.01 o
   5  -2 -11    24.34   -10.29    16.56 <
   5  -2 -10    12.83     8.20    15.28 <
   5  -2  -9     0.03    11.10    11.90 <
   5  -2  -8   657.89   790.25    30.23 o
   5  -2  -7   616.26   617.70    21.23 o
   5  -2  -6    16.60    21.07     6.59 o
   5  -2  -5   845.81   826.60    20.91 o
   5  -2  -4   136.06   129.30     7.08 o
   5  -2  -3     5.20     8.20     4.82 <
   5  -2  -2     3.11     3.86     3.06 <
   5  -2  -1   274.25   258.27     7.40 o
   5  -2   0  2748.31  2865.43    39.24 o
   5  -2   1   540.99   609.98    12.06 o
   5  -2   2   239.04   220.48     7.56 o
   5  -2   3   732.85   774.49    16.24 o
   5  -2   4   357.71   371.49    12.06 o
   5  -2   5   156.25   180.44    10.45 o
   5  -2   6   216.80   221.12    14.31 o
   5  -2   7     1.42     0.64     9.65 <
   5  -2   8    36.09    36.83    11.10 o
   5  -2   9   126.00   157.44    14.63 o
   5  -2  10   520.01   539.86    24.77 o
   5  -1 -12    25.48    25.09    33.29 <
   5  -1 -11    15.50    22.03    16.40 <
   5  -1 -10    27.83    35.22    15.44 <
   5  -1  -9    97.65    99.38    12.22 o
   5  -1  -8   502.78   546.62    18.98 o
   5  -1  -7   333.77   334.82    12.87 o
   5  -1  -6   144.16   120.13     7.56 o
   5  -1  -5    91.84    88.13    10.29 o
   5  -1  -4  1067.22  1027.62    29.11 o
   5  -1  -3   229.16   223.86    10.94 o
   5  -1  -2  1159.65  1161.74    21.39 o
   5  -1  -1    77.38    76.23     3.70 o
   5  -1   0   198.46   205.36     5.79 o
   5  -1   1  2072.21  2191.93    37.47 o
   5  -1   2    32.83    46.64     4.66 o
   5  -1   3  2222.76  2286.17    39.40 o
   5  -1   4    96.73   127.53     6.92 o
   5  -1   5   879.52   851.68    23.00 o
   5  -1   6   132.00   154.22    11.10 o
   5  -1   7     8.57    13.03     9.81 <
   5  -1   8   174.41   194.75    14.47 o
   5  -1   9    90.23   131.39    14.15 o
   5  -1  10   313.47   320.99    20.10 o
   5   0 -12   221.23   210.51    21.87 o
   5   0 -11   472.66   444.50    28.46 o
   5   0 -10     6.43     9.17    14.80 <
   5   0  -9   161.07   152.78    13.19 o
   5   0  -8    14.00     4.50     9.65 <
   5   0  -7   108.53    88.13    14.96 o
   5   0  -6   754.12   743.62    32.81 o
   5   0  -5   211.16   206.97    20.10 o
   5   0  -4  2195.48  2268.80    98.26 o
   5   0  -3   106.97   109.52     7.56 o
   5   0  -2   846.84   830.30    15.76 o
   5   0  -1     1.15    -1.45     2.73 <
   5   0   0     9.93    12.22     3.06 o
   5   0   1   465.12   453.50    10.29 o
   5   0   2     0.76     0.00     4.02 <
   5   0   3  1782.48  1706.26    30.23 o
   5   0   4   167.88   188.64     9.17 o
   5   0   5   153.61   143.13     8.68 o
   5   0   6    73.06    81.69    10.13 o
   5   0   7   135.88   142.16    12.22 o
   5   0   8    56.99    58.86    11.74 o
   5   0   9    38.20    28.79    12.54 <
   5   0  10    52.47    51.30    17.05 o
   5   1 -12   319.17   314.40    24.12 o
   5   1 -11   380.75   367.30    26.53 o
   5   1 -10    21.99    25.89    11.90 <
   5   1  -9   119.30   103.24    12.87 o
   5   1  -8    56.48    52.59     8.36 o
   5   1  -7   183.44   160.98    17.21 o
   5   1  -6   478.49   473.12    28.14 o
   5   1  -5   175.72   143.45    14.31 o
   5   1  -4   767.27   769.35    22.03 o
   5   1  -3    11.96    18.01     4.50 o
   5   1  -2   237.74   234.47     6.43 o
   5   1  -1   682.46   737.83    12.87 o
   5   1   0   758.16   790.90    14.96 o
   5   1   1    71.38    95.85     5.15 o
   5   1   2     0.93    -4.18     4.82 <
   5   1   3     3.19     9.01     4.82 <
   5   1   4   268.44   249.10    10.94 o
   5   1   5   187.67   204.40     9.97 o
   5   1   6   843.93   820.81    23.32 o
   5   1   7   456.60   433.56    18.98 o
   5   1   8   178.53   171.11    17.21 o
   5   1   9   127.56   123.83    18.01 o
   5   2 -12    93.84    94.88    18.65 o
   5   2 -11    83.35    80.57    14.47 o
   5   2 -10    78.78    72.85    13.51 o
   5   2  -9    45.48    35.70    12.38 <
   5   2  -8   140.13   132.03    13.03 o
   5   2  -7     0.40     7.88     7.72 <
   5   2  -6    73.84    82.50     8.04 o
   5   2  -5    33.13    29.91     6.27 o
   5   2  -4   164.86   162.10     8.84 o
   5   2  -3   600.92   604.83    11.26 o
   5   2  -2   277.59   255.54     7.56 o
   5   2  -1  2534.18  2528.68    46.64 o
   5   2   0   394.32   400.76    12.38 o
   5   2   1   441.72   439.67    13.67 o
   5   2   2   144.84   144.09     8.84 o
   5   2   3   203.64   187.99    10.13 o
   5   2   4   238.43   220.80    11.74 o
   5   2   5    12.67    18.65     9.17 <
   5   2   6  1697.51  1615.40    45.03 o
   5   2   7   389.85   392.39    22.68 o
   5   2   8    64.21    60.31    16.40 o
   5   2   9     4.18    -4.34    16.56 <
   5   3 -12     0.49    -7.56    15.92 <
   5   3 -11    84.69    73.65    15.28 o
   5   3 -10   271.52   267.44    18.49 o
   5   3  -9    83.38   104.37    14.47 o
   5   3  -8   425.91   483.58    25.25 o
   5   3  -7    94.83    80.73     9.81 o
   5   3  -6   738.18   688.62    21.07 o
   5   3  -5    18.56    11.42     4.99 <
   5   3  -4   316.63   295.42     8.84 o
   5   3  -3  1617.03  1512.64    30.56 o
   5   3  -2    55.37    45.03     5.31 o
   5   3  -1  1053.76   997.22    23.32 o
   5   3   0    19.61     8.20     6.27 <
   5   3   1   253.60   243.48    11.42 o
   5   3   2    22.73    23.64     9.81 <
   5   3   3   243.48   261.65    15.60 o
   5   3   4    62.77    64.00    12.54 o
   5   3   5    53.83    45.83    13.35 o
   5   3   6   308.79   314.88    19.78 o
   5   3   7   110.12    94.56    16.72 o
   5   3   8    49.18    33.29    16.56 <
   5   4 -12    18.22    20.26    15.92 <
   5   4 -11   208.57   242.67    22.35 o
   5   4 -10    69.03    75.91    15.76 o
   5   4  -9   251.28   257.95    19.46 o
   5   4  -8   136.75   140.55    15.12 o
   5   4  -7    17.79    28.95    12.38 <
   5   4  -6    96.66    71.24     8.84 o
   5   4  -5   418.49   380.01    15.44 o
   5   4  -4   233.27   200.70     7.56 o
   5   4  -3     4.41     7.56     5.79 <
   5   4  -2    89.27    71.40     7.40 o
   5   4  -1    51.08    37.63     7.24 o
   5   4   0   275.53   259.08    11.42 o
   5   4   1    13.66     9.33     9.81 <
   5   4   2  1082.64  1116.55    32.97 o
   5   4   3   643.17   639.41    24.77 o
   5   4   4    34.77    35.22    13.67 <
   5   4   5     7.43     0.32    14.15 <
   5   4   6     5.83    -3.38    15.12 <
   5   4   7   164.46   138.30    18.49 o
   5   5 -11    12.51    25.73    16.08 <
   5   5 -10    24.37     1.93    15.12 <
   5   5  -9     1.75     3.22    14.80 <
   5   5  -8   156.08   154.06    16.08 o
   5   5  -7   235.06   216.94    16.40 o
   5   5  -6   142.11   157.28    13.03 o
   5   5  -5   941.83   926.47    23.64 o
   5   5  -4    75.73    67.70     9.01 o
   5   5  -3   175.37   134.28    11.10 o
   5   5  -2   276.91   252.48    13.67 o
   5   5  -1     1.24    13.67     9.65 <
   5   5   0  1026.27  1052.06    29.11 o
   5   5   1    16.09    21.55    10.61 <
   5   5   2  1678.37  1706.10    41.81 o
   5   5   3   184.91   195.71    14.63 o
   5   5   4     0.03     9.49    12.70 <
   5   5   5    71.00    69.63    14.15 o
   5   5   6    15.33    20.10    15.92 <
   5   6 -11    53.91    54.52    18.01 o
   5   6 -10    24.61    14.80    16.89 <
   5   6  -9    95.00    86.84    17.37 o
   5   6  -8   351.14   326.94    21.71 o
   5   6  -7   654.08   686.37    31.36 o
   5   6  -6   302.11   285.13    16.72 o
   5   6  -5   414.11   437.42    21.71 o
   5   6  -4     4.33    -4.34     9.01 <
   5   6  -3     1.10    -5.63    10.61 <
   5   6  -2    15.52    20.10    10.61 <
   5   6  -1   373.79   441.28    20.75 o
   5   6   0   251.46   250.07    14.96 o
   5   6   1     7.18     3.54    11.58 <
   5   6   2   175.74   153.42    14.15 o
   5   6   3   108.65   105.82    14.15 o
   5   6   4   186.98   195.23    16.08 o
   5   6   5     7.99     3.86    17.37 <
   5   7 -10    19.75    -4.66    18.01 <
   5   7  -9    53.37    41.65    17.37 <
   5   7  -8   118.75   119.33    18.33 o
   5   7  -7   144.87   120.93    16.89 o
   5   7  -6    12.33     3.22    12.70 <
   5   7  -5    88.44    69.47    16.24 o
   5   7  -4   157.94   187.83    18.01 o
   5   7  -3     7.52     0.64    14.96 <
   5   7  -2   194.55   210.83    14.80 o
   5   7  -1   350.17   400.76    21.55 o
   5   7   0     2.81     9.97    12.22 <
   5   7   1    45.74    34.58    13.03 <
   5   7   2    61.31    67.86    14.31 o
   5   7   3    98.50   134.60    15.92 o
   5   8  -8     7.90   -14.80    23.00 <
   5   8  -7     3.10   -18.49    22.19 <
   5   8  -6   129.45    90.86    25.25 o
   5   8  -5    61.41    86.20    18.17 o
   5   8  -4   590.56   708.24    33.77 o
   5   8  -3     8.99     3.54    16.56 <
   5   8  -2   139.51   154.22    18.82 o
   5   8  -1     3.75    20.75    16.40 <
   5   8   0     9.26     6.11    16.24 <
   5   8   1    13.47    30.72    16.72 <
   5   9  -5    56.03    68.35    19.30 o
   5   9  -4    35.91    41.65    18.33 <
   5   9  -3     2.01    20.75    17.69 <
   5   9  -2     1.94   -14.80    17.21 <
   6 -10   0    20.24     0.16    18.01 <
   6 -10   1     0.51    -8.36    16.89 <
   6 -10   2    71.40    75.91    18.01 o
   6 -10   3   170.59   173.04    19.14 o
   6 -10   4    25.04    25.09    16.56 <
   6  -9  -3     7.43   -23.64    17.85 <
   6  -9  -2   338.80   363.77    25.57 o
   6  -9  -1    48.57    34.58    17.53 <
   6  -9   0     4.81    -6.92    15.92 <
   6  -9   1    53.51    45.99    16.40 <
   6  -9   2     0.64    -4.02    11.90 <
   6  -9   3   194.05   198.61    15.12 o
   6  -9   4     9.63     1.77    11.58 <
   6  -9   5    70.13    69.15    12.70 o
   6  -9   6   183.93   185.26    15.44 o
   6  -8  -5   183.94   216.30    21.39 o
   6  -8  -4   239.94   214.69    21.07 o
   6  -8  -3    10.10    -8.68    16.56 <
   6  -8  -2    68.57    40.04    16.40 <
   6  -8  -1    84.42    96.33    16.89 o
   6  -8   0     1.96   -19.30    11.10 <
   6  -8   1    31.65    23.64    11.42 <
   6  -8   2     0.99    10.13    11.10 <
   6  -8   3    66.63    56.77    11.42 o
   6  -8   4   116.22   121.10    12.54 o
   6  -8   5     2.84     3.54    10.77 <
   6  -8   6   326.16   351.38    19.46 o
   6  -8   7    64.49    65.45    11.74 o
   6  -8   8    75.94    76.87    14.80 o
   6  -7  -7     0.04   -23.80    41.49 <
   6  -7  -6    33.21    48.24    17.53 <
   6  -7  -5    11.18     1.45    16.56 <
   6  -7  -4   205.35   203.59    18.82 o
   6  -7  -3   142.51   137.98    17.05 o
   6  -7  -2    24.59    25.25    14.63 <
   6  -7  -1   160.29   155.99    12.70 o
   6  -7   0     1.07    -1.61    10.13 <
   6  -7   1   174.19   182.69    12.87 o
   6  -7   2    30.30    25.09    10.13 <
   6  -7   3    44.83    36.99    10.29 o
   6  -7   4    58.52    62.08    10.77 o
   6  -7   5     0.14    -1.45     9.65 <
   6  -7   6   238.96   225.30    13.99 o
   6  -7   7    60.00    51.46    10.61 o
   6  -7   8    47.00    48.73    13.19 o
   6  -7   9   172.24   144.90    23.32 o
   6  -6  -8   125.76   149.88    19.46 o
   6  -6  -7    11.55    16.56    16.56 <
   6  -6  -6   119.03   149.56    17.85 o
   6  -6  -5     4.43   -11.58    14.47 <
   6  -6  -4    82.14    80.89    15.44 o
   6  -6  -3   189.79   178.51    15.92 o
   6  -6  -2     0.56    -7.40     9.49 <
   6  -6  -1   189.75   230.93    13.19 o
   6  -6   0     9.13    -2.89     8.84 <
   6  -6   1   290.84   268.89    13.99 o
   6  -6   2   367.35   346.72    16.40 o
   6  -6   3   218.69   210.51    12.54 o
   6  -6   4     0.15     5.15     7.24 <
   6  -6   5    20.09    23.00     7.72 <
   6  -6   6    10.94    12.54     7.56 <
   6  -6   7    25.46    31.04     8.52 o
   6  -6   8    38.35    43.74    11.42 o
   6  -6   9   284.23   264.70    18.01 o
   6  -5  -9   160.79   200.06    20.42 o
   6  -5  -8   143.35   141.84    17.85 o
   6  -5  -7     0.05     0.64    15.44 <
   6  -5  -6    35.54    56.45    15.12 o
   6  -5  -5     0.41     4.82    13.35 <
   6  -5  -4    19.13    17.05    13.03 <
   6  -5  -3    50.85    40.37     9.49 o
   6  -5  -2    13.09     7.24     8.36 <
   6  -5  -1    56.71    61.27     7.72 o
   6  -5   0   151.77   150.85     8.84 o
   6  -5   1    46.05    60.79     7.56 o
   6  -5   2  1807.05  1764.48    32.00 o
   6  -5   3   342.36   319.70    12.22 o
   6  -5   4   333.18   330.00    13.35 o
   6  -5   5     1.39    -8.20     6.92 <
   6  -5   6    89.19    77.51     8.52 o
   6  -5   7    76.50   105.50    10.77 o
   6  -5   8    19.74    21.71    11.90 <
   6  -5   9   650.55   638.28    26.53 o
   6  -4  -9    26.96    70.44    16.24 o
   6  -4  -8   137.22   183.01    17.53 o
   6  -4  -7   121.89   127.04    15.76 o
   6  -4  -6    95.08    93.11    14.47 o
   6  -4  -5   122.16   132.99    14.15 o
   6  -4  -4    44.49    36.83     8.20 o
   6  -4  -3   433.03   407.67    13.99 o
   6  -4  -2   144.23   134.12     7.24 o
   6  -4  -1   452.58   478.75    13.99 o
   6  -4   0   418.48   442.57    11.90 o
   6  -4   1    30.89    36.02     6.43 o
   6  -4   2   834.88   852.17    17.85 o
   6  -4   3   246.24   236.40    10.13 o
   6  -4   4   535.07   511.88    15.44 o
   6  -4   5   337.88   333.70    13.51 o
   6  -4   6     0.67     1.45     8.52 <
   6  -4   7    88.31   112.41    11.10 o
   6  -4   8    22.05    23.80    10.29 <
   6  -4   9   516.19   508.18    23.96 o
   6  -4  10   275.64   252.48    17.85 o
   6  -3 -10    10.98    37.47    19.78 <
   6  -3  -9     0.14    12.70    14.15 <
   6  -3  -8    83.66    94.88    14.63 o
   6  -3  -7    35.63    51.46    12.87 o
   6  -3  -6   164.47   201.82    13.51 o
   6  -3  -5   591.68   619.79    19.46 o
   6  -3  -4    74.21    63.68     7.40 o
   6  -3  -3   304.60   284.81     8.84 o
   6  -3  -2   212.01   191.05     7.72 o
   6  -3  -1   333.70   326.78     9.01 o
   6  -3   0    16.31    25.89     4.99 o
   6  -3   1    64.48    74.78     5.79 o
   6  -3   2   333.36   352.19    10.77 o
   6  -3   3   464.82   460.74    12.54 o
   6  -3   4    47.49    58.54     8.20 o
   6  -3   5  1101.89  1098.70    27.82 o
   6  -3   6   535.88   503.52    18.65 o
   6  -3   7    79.37   101.96    11.10 o
   6  -3   8     3.77    -0.80    10.13 <
   6  -3   9    19.49     2.25    11.10 <
   6  -3  10   491.97   455.27    24.28 o
   6  -2 -10    33.80    63.36    25.09 <
   6  -2  -9   109.03   122.54    14.15 o
   6  -2  -8   185.35   212.44    15.60 o
   6  -2  -7     7.42    12.38     9.33 <
   6  -2  -6     0.65    19.62    11.42 <
   6  -2  -5   122.06   144.90    17.85 o
   6  -2  -4  1038.83  1018.61    24.60 o
   6  -2  -3   130.49   137.02     7.72 o
   6  -2  -2  2825.45  2797.25    40.85 o
   6  -2  -1    50.00    55.48     4.66 o
   6  -2   0   466.21   447.23    10.29 o
   6  -2   1   318.97   367.95    10.45 o
   6  -2   2   187.99   188.64     9.33 o
   6  -2   3  1883.87  1930.60    37.63 o
   6  -2   4    69.61    89.57     8.68 o
   6  -2   5  1530.63  1485.95    35.06 o
   6  -2   6   451.61   409.60    17.53 o
   6  -2   7    31.47    32.16    10.29 o
   6  -2   8    13.05    18.65    10.61 <
   6  -2   9    10.93     8.36    11.42 <
   6  -1 -11   142.59   125.92    35.06 o
   6  -1  -8     5.06    -2.73    16.72 <
   6  -1  -7     5.63     4.99    11.58 <
   6  -1  -6    85.56    75.91    12.22 o
   6  -1  -5   246.25   261.17    23.48 o
   6  -1  -4   973.45  1034.37    39.40 o
   6  -1  -3   143.77   149.88    11.90 o
   6  -1  -2  3072.33  3154.42    58.38 o
   6  -1  -1   581.64   549.67    11.42 o
   6  -1   0   240.51   230.77     8.04 o
   6  -1   1   320.59   318.74     9.33 o
   6  -1   2    18.94    20.91     4.99 o
   6  -1   3  1485.94  1404.73    26.05 o
   6  -1   4    20.76    28.30     7.88 o
   6  -1   5  1322.96  1280.74    31.20 o
   6  -1   6   250.65   274.51    14.15 o
   6  -1   7   122.25   153.58    12.54 o
   6  -1   8    24.76    19.78    10.94 <
   6  -1   9    93.83    93.60    16.24 o
   6   0 -11   234.48   245.24    39.08 o
   6   0 -10    85.38    84.43    31.52 <
   6   0  -9   335.67   302.33    29.59 o
   6   0  -8     2.75   -12.54    14.80 <
   6   0  -7    31.90    16.40    14.47 <
   6   0  -6     8.02    -0.32    17.69 <
   6   0  -5   460.79   515.58    30.23 o
   6   0  -4   503.73   505.61    25.09 o
   6   0  -3    76.38    76.87    12.70 o
   6   0  -2   792.38   779.80    17.21 o
   6   0  -1  1036.78  1038.23    19.14 o
   6   0   0   320.63   320.35     9.17 o
   6   0   1    93.47    98.90     5.63 o
   6   0   2   274.53   281.59     9.65 o
   6   0   3     1.82     9.49     5.31 <
   6   0   4   112.64   117.56     8.36 o
   6   0   5    41.33    46.32     9.17 o
   6   0   6   552.78   523.78    19.30 o
   6   0   7   275.77   291.24    15.60 o
   6   0   8    88.99    97.78    16.24 o
   6   0   9    92.56    90.38    17.21 o
   6   1 -11    36.48    65.77    32.65 <
   6   1 -10    20.71     7.24    18.33 <
   6   1  -9   218.67   214.85    22.19 o
   6   1  -8   589.67   624.93    36.51 o
   6   1  -7   180.93   162.10    18.65 o
   6   1  -6   498.44   557.39    32.81 o
   6   1  -5     1.15     5.95    18.65 <
   6   1  -4    71.52    77.19    12.87 o
   6   1  -3   651.03   656.45    15.44 o
   6   1  -2   502.89   474.09     9.81 o
   6   1  -1  2371.88  2279.25    38.76 o
   6   1   0   130.87   134.28     6.11 o
   6   1   1   312.48   313.75     9.33 o
   6   1   2    16.96    24.44     5.79 o
   6   1   3    90.71    72.85     7.24 o
   6   1   4    13.76    16.72     8.36 <
   6   1   5    48.81    37.47     9.49 o
   6   1   6   458.82   425.04    22.84 o
   6   1   7   185.34   201.34    17.53 o
   6   1   8    68.05    65.29    15.92 o
   6   2 -11   105.41    93.60    23.80 o
   6   2 -10   217.49   222.57    24.60 o
   6   2  -9   188.99   205.52    22.68 o
   6   2  -8   550.85   605.47    38.27 o
   6   2  -7   407.68   414.26    33.29 o
   6   2  -6   969.62  1024.08    43.90 o
   6   2  -5    12.09    13.67    11.42 <
   6   2  -4   169.25   165.48     9.01 o
   6   2  -3  1493.20  1373.05    22.51 o
   6   2  -2    71.91    62.88     5.79 o
   6   2  -1   661.24   621.40    14.63 o
   6   2   0    64.87    57.09     6.92 o
   6   2   1   512.77   452.38    15.12 o
   6   2   2    84.74    96.49     9.01 o
   6   2   3   100.90   102.76    12.06 o
   6   2   4     1.84    -8.84    11.58 <
   6   2   5   332.45   293.33    18.17 o
   6   2   6    29.14    21.71    13.51 <
   6   2   7    11.51    20.91    14.96 <
   6   2   8    25.60    15.28    15.92 <
   6   3 -11    90.61    65.13    22.84 <
   6   3 -10    41.97    43.26    21.55 <
   6   3  -9   315.12   391.59    25.73 o
   6   3  -8   158.81   150.52    14.96 o
   6   3  -7    53.53    46.48    12.54 o
   6   3  -6    99.92   100.83    12.54 o
   6   3  -5   289.80   279.02    16.56 o
   6   3  -4   246.00   248.94     9.81 o
   6   3  -3    23.87    24.60     5.31 o
   6   3  -2    33.25    27.98     6.11 o
   6   3  -1    75.76    77.67     8.04 o
   6   3   0     9.55     0.16     7.40 <
   6   3   1   102.09    81.53    10.94 o
   6   3   2  1091.86  1094.84    32.49 o
   6   3   3   583.46   543.40    23.32 o
   6   3   4   200.07   212.12    16.56 o
   6   3   5    93.43    82.66    14.80 o
   6   3   6    70.77    62.72    15.76 o
   6   3   7    30.25    30.07    16.56 <
   6   4 -11    12.91    12.22    23.00 <
   6   4 -10    12.12   -19.30    21.71 <
   6   4  -9    11.74    20.10    14.31 <
   6   4  -8    75.21    66.74    14.47 o
   6   4  -7   187.45   180.76    16.08 o
   6   4  -6    34.46    49.37    11.42 o
   6   4  -5   549.53   525.39    26.53 o
   6   4  -4    12.66     4.50     9.33 <
   6   4  -3   559.97   512.84    19.46 o
   6   4  -2    42.68    43.26     9.49 o
   6   4  -1     4.73     9.81     9.81 <
   6   4   0   173.55   178.35    13.35 o
   6   4   1    66.06    73.49    12.06 o
   6   4   2   609.65   614.16    24.60 o
   6   4   3   196.12   196.68    16.24 o
   6   4   4    79.35    79.12    15.28 o
   6   4   5    94.86    88.29    16.24 o
   6   4   6    28.23    30.56    16.56 <
   6   5 -10    26.40    27.66    17.05 <
   6   5  -9    34.06    29.75    15.76 <
   6   5  -8    74.25    58.86    14.80 o
   6   5  -7   136.01   107.91    15.28 o
   6   5  -6   273.93   277.89    16.08 o
   6   5  -5   361.97   380.65    20.58 o
   6   5  -4     6.54    -8.04    13.35 <
   6   5  -3   181.48   168.38    16.08 o
   6   5  -2   150.26   140.88    12.38 o
   6   5  -1    49.65    64.97    11.58 o
   6   5   0     6.33    13.83    11.10 <
   6   5   1   136.87   135.09    13.51 o
   6   5   2    87.66   110.96    13.67 o
   6   5   3   100.03    95.36    14.15 o
   6   5   4    53.09    45.35    13.99 o
   6   5   5    87.38    75.91    17.37 o
   6   6 -10    43.07    21.23    17.85 <
   6   6  -9    95.09    72.85    17.21 o
   6   6  -8    52.46    52.91    16.08 o
   6   6  -7     1.26   -19.46    13.99 <
   6   6  -6    84.39    82.02    19.62 o
   6   6  -5    25.96    35.06    15.12 <
   6   6  -4   107.40    91.18    15.92 o
   6   6  -3     1.24    13.03    14.63 <
   6   6  -2   728.50   826.92    33.45 o
   6   6  -1   134.99   137.98    16.40 o
   6   6   0   194.38   193.62    17.85 o
   6   6   1     2.11     4.02    13.51 <
   6   6   2    11.11    26.21    14.63 <
   6   6   3   337.01   377.44    23.16 o
   6   6   4    15.67    23.00    17.85 <
   6   7  -8     0.56   -23.64    21.39 <
   6   7  -7    55.64    46.48    21.55 <
   6   7  -6     4.01   -16.40    22.35 <
   6   7  -5    42.41    17.21    16.56 <
   6   7  -4   286.25   301.37    22.19 o
   6   7  -3    17.62    15.28    16.08 <
   6   7  -2   314.29   326.30    21.71 o
   6   7  -1    46.09    61.11    16.40 o
   6   7   0    36.39    34.74    16.40 <
   6   7   1    31.33    36.18    16.89 <
   6   7   2    19.98    22.51    17.21 <
   6   8  -6     0.11    -7.72    24.77 <
   6   8  -5    23.26    34.90    17.69 <
   6   8  -4    30.31    32.97    18.01 <
   6   8  -3    44.46    38.44    18.17 <
   6   8  -2    36.29    58.38    18.33 o
   6   8  -1    66.61    85.72    18.33 o
   7  -9  -1    83.21    52.10    18.01 <
   7  -9   0    14.93    -4.18    16.24 <
   7  -9   1   236.68   240.58    20.26 o
   7  -9   2    64.14    40.04    16.08 <
   7  -9   3    18.07    18.17    15.12 <
   7  -9   4     1.84    -3.06    14.63 <
   7  -8  -4     5.62    -4.50    17.69 <
   7  -8  -3    48.13    19.14    17.37 <
   7  -8  -2     8.26   -26.05    15.60 <
   7  -8  -1   135.51   127.69    17.69 o
   7  -8   0    26.05    36.83    15.76 <
   7  -8   1   830.30   894.62    33.77 o
   7  -8   2   169.57   156.15    17.05 o
   7  -8   3    17.32    16.40    14.15 <
   7  -8   4    26.45    29.75    11.58 <
   7  -8   5     1.13     5.15    10.94 <
   7  -8   6   119.33   106.94    12.70 o
   7  -7  -6    55.45    62.40    18.82 o
   7  -7  -5     6.03    -3.86    16.89 <
   7  -7  -4    12.48   -16.40    15.44 <
   7  -7  -3     0.22   -11.90    15.12 <
   7  -7  -2    89.86    97.29    16.40 o
   7  -7  -1   131.39   120.13    15.92 o
   7  -7   0     4.95    -9.33    13.03 <
   7  -7   1   370.92   362.48    21.07 o
   7  -7   2   278.10   275.64    15.76 o
   7  -7   3     0.10     9.81    10.13 <
   7  -7   4    26.60    41.01    10.45 o
   7  -7   5    10.12    20.10    10.29 <
   7  -7   6    34.38    38.92    10.45 o
   7  -7   7    53.28    51.78    12.87 o
   7  -6  -7     4.70     9.33    16.72 <
   7  -6  -6    70.07    55.80    17.05 o
   7  -6  -5   149.17   154.06    17.85 o
   7  -6  -4    29.03    16.40    14.80 <
   7  -6  -3   167.86   182.69    16.72 o
   7  -6  -2    44.80    49.37    14.15 o
   7  -6  -1     0.22   -10.13    12.38 <
   7  -6   0   130.24   145.54    15.12 o
   7  -6   1    57.41    65.77    10.29 o
   7  -6   2   682.80   663.53    21.55 o
   7  -6   3   118.14   105.66    10.61 o
   7  -6   4   254.10   250.55    13.99 o
   7  -6   5    22.60    28.95     9.49 o
   7  -6   6    45.45    39.40     9.81 o
   7  -6   7     1.79     5.47     9.17 <
   7  -6   8     4.32    -5.79    10.94 <
   7  -5  -8    31.23    50.66    17.37 <
   7  -5  -7   130.41   124.96    17.53 o
   7  -5  -6   137.57   131.39    17.21 o
   7  -5  -5   363.54   403.65    22.35 o
   7  -5  -4   122.74   123.19    15.28 o
   7  -5  -3   501.02   542.11    25.09 o
   7  -5  -2    24.67    21.39    12.38 <
   7  -5  -1     1.80    -1.93    11.42 <
   7  -5   0   282.91   285.29    14.31 o
   7  -5   1     0.81     1.45     6.92 <
   7  -5   2   409.71   429.22    14.80 o
   7  -5   3   115.25   113.05     8.84 o
   7  -5   4   399.63   377.60    14.63 o
   7  -5   5   141.24   132.51     9.49 o
   7  -5   6    31.94    35.86     9.33 o
   7  -5   7    99.14   104.37    10.94 o
   7  -5   8    95.98    82.50    12.06 o
   7  -4  -9     0.67    32.97    22.84 <
   7  -4  -8     2.10    29.59    22.19 <
   7  -4  -7    68.58    81.53    15.44 o
   7  -4  -6   189.93   239.13    18.82 o
   7  -4  -5   401.36   477.30    24.12 o
   7  -4  -4    26.92    18.33    12.54 <
   7  -4  -3   300.63   307.48    18.01 o
   7  -4  -2    35.47    33.61    11.10 o
   7  -4  -1     1.61    -1.29     7.88 <
   7  -4   0     1.76     5.31     6.59 <
   7  -4   1    86.73    85.23     7.88 o
   7  -4   2     8.61    10.29     6.75 <
   7  -4   3    42.20    50.98     7.56 o
   7  -4   4   131.26   136.53     9.33 o
   7  -4   5   784.73   760.34    22.51 o
   7  -4   6   120.54   121.58    10.94 o
   7  -4   7   404.64   422.95    18.49 o
   7  -4   8   139.62   122.54    12.38 o
   7  -3  -9    92.53   123.67    23.96 o
   7  -3  -8     0.11    19.14    20.26 <
   7  -3  -7    28.26    46.32    19.94 <
   7  -3  -6    10.01    15.60    12.70 <
   7  -3  -5     4.59    15.76    12.06 <
   7  -3  -4   170.78   193.95    15.28 o
   7  -3  -3   186.90   215.98    14.63 o
   7  -3  -2   827.78   785.43    18.65 o
   7  -3  -1    29.78    34.58     6.43 o
   7  -3   0   582.81   600.65    16.08 o
   7  -3   1   113.49   130.42     8.20 o
   7  -3   2     5.07     8.20     6.59 <
   7  -3   3   138.05   137.50     9.65 o
   7  -3   4    73.90    82.18     9.01 o
   7  -3   5   858.08   827.56    23.64 o
   7  -3   6   293.04   315.04    16.08 o
   7  -3   7   310.48   292.53    16.08 o
   7  -3   8   168.45   157.92    13.35 o
   7  -2 -10   242.51   307.32    42.94 o
   7  -2  -9   249.77   295.90    27.82 o
   7  -2  -8    37.84    51.30    19.78 <
   7  -2  -7    36.44    49.53    13.99 o
   7  -2  -6    19.93    26.05    13.03 <
   7  -2  -5    53.35    66.26    17.69 o
   7  -2  -4    44.76    42.29    15.92 <
   7  -2  -3   382.40   363.93    14.80 o
   7  -2  -2  2206.69  2212.19    42.46 o
   7  -2  -1   205.83   190.09     8.36 o
   7  -2   0   711.48   707.59    15.60 o
   7  -2   1    64.68    83.62     6.59 o
   7  -2   2    11.51    12.87     6.92 <
   7  -2   3    21.60    27.02     7.56 o
   7  -2   4   336.56   324.53    14.96 o
   7  -2   5   679.17   631.85    20.42 o
   7  -2   6   354.29   302.98    16.24 o
   7  -2   7    12.00    11.74     9.97 <
   7  -2   8    86.65    92.79    12.54 o
   7  -1 -10   152.07   221.60    36.51 o
   7  -1  -9   134.61   154.54    32.65 o
   7  -1  -8   198.08   178.02    20.26 o
   7  -1  -7   188.15   136.37    18.49 o
   7  -1  -6    77.18    62.72    16.08 o
   7  -1  -5    69.09    88.61    24.77 o
   7  -1  -4     0.59   -13.51    19.62 <
   7  -1  -3   436.69   462.51    26.05 o
   7  -1  -2   506.53   501.27    15.28 o
   7  -1  -1   743.05   720.94    16.40 o
   7  -1   0    77.03    83.14     6.43 o
   7  -1   1  1282.56  1305.99    26.53 o
   7  -1   2    43.72    65.93     8.04 o
   7  -1   3   216.13   240.42    12.38 o
   7  -1   4    42.50    54.03     8.84 o
   7  -1   5   124.92   114.98    10.94 o
   7  -1   6   673.53   594.86    20.42 o
   7  -1   7    49.66    57.41    13.51 o
   7  -1   8   204.53   221.60    18.17 o
   7   0  -9    51.68    10.29    21.71 <
   7   0  -8    51.15    39.88    16.40 <
   7   0  -7   577.20   619.47    35.86 o
   7   0  -6  1216.72  1254.53    49.53 o
   7   0  -5    10.35     0.16    14.63 <
   7   0  -4     1.93    -9.33    13.03 <
   7   0  -3     1.86   -16.56    12.54 <
   7   0  -2   226.11   217.26    10.61 o
   7   0  -1   800.71   754.71    16.89 o
   7   0   0   135.09   137.98     6.59 o
   7   0   1  1462.63  1459.89    32.97 o
   7   0   2   185.75   211.63    10.61 o
   7   0   3   139.67   137.66    12.06 o
   7   0   4     0.39   -19.46     8.20 <
   7   0   5    59.07    49.69    12.22 o
   7   0   6   442.60   386.92    21.87 o
   7   0   7    20.39    14.47    13.67 <
   7   0   8   278.88   296.71    20.58 o
   7   1 -11    12.08   -10.61    32.49 <
   7   1 -10     3.16   -14.96    30.72 <
   7   1  -9    74.01    64.00    19.94 o
   7   1  -8   311.26   305.07    48.08 o
   7   1  -7   415.66   479.72    33.29 o
   7   1  -6  1740.95  1890.40    66.26 o
   7   1  -5    22.01    34.41    12.22 <
   7   1  -4    14.83    16.08    13.51 <
   7   1  -3    99.32    92.79     8.04 o
   7   1  -2   121.91   122.38     6.43 o
   7   1  -1   491.22   452.22    14.80 o
   7   1   0   329.53   308.77    12.70 o
   7   1   1   431.11   431.79    14.96 o
   7   1   2   144.36   167.09    12.38 o
   7   1   3    64.93    73.65    11.42 o
   7   1   4   104.28    91.83    12.87 o
   7   1   5   651.30   629.11    25.89 o
   7   1   6    21.28     0.48    13.51 <
   7   1   7    75.01    59.50    15.28 o
   7   2 -11     0.08    -8.04    32.49 <
   7   2 -10    12.90    29.27    20.91 <
   7   2  -9   192.18   189.60    23.64 o
   7   2  -8    92.97   100.35    20.75 o
   7   2  -7    96.03    85.72    27.98 o
   7   2  -6   384.52   470.87    33.93 o
   7   2  -5   392.28   400.11    24.28 o
   7   2  -4     7.75    -0.64     9.33 <
   7   2  -3   179.76   180.12    12.87 o
   7   2  -2     8.92     8.84     7.08 <
   7   2  -1    40.94    45.19     9.49 o
   7   2   0    56.77    48.08     9.81 o
   7   2   1    84.46    62.24    10.94 o
   7   2   2   945.14   942.55    29.43 o
   7   2   3   259.65   254.57    16.08 o
   7   2   4   267.01   296.55    18.98 o
   7   2   5   372.48   336.75    20.10 o
   7   2   6    60.05    50.66    15.28 o
   7   2   7    28.54    22.35    20.58 <
   7   3 -10   153.85   140.55    24.77 o
   7   3  -9    11.70     2.57    20.75 <
   7   3  -8   104.49    77.19    21.39 o
   7   3  -7    61.99    39.40    19.94 <
   7   3  -6   107.70   125.11    21.07 o
   7   3  -5   328.53   342.54    24.28 o
   7   3  -4   122.33   128.98    11.74 o
   7   3  -3   613.09   624.61    27.82 o
   7   3  -2    32.03    48.57    13.99 o
   7   3  -1     0.93     8.36    13.67 <
   7   3   0     7.55    10.94    11.42 <
   7   3   1    71.18    64.33    12.22 o
   7   3   2   452.43   435.65    21.39 o
   7   3   3    15.74     9.81    12.70 <
   7   3   4    70.84    56.45    14.47 o
   7   3   5   112.12   106.78    16.56 o
   7   3   6     0.22     7.24    16.89 <
   7   4 -10    97.27    93.76    25.41 o
   7   4  -9    36.17    11.10    22.03 <
   7   4  -8    20.00    24.28    21.39 <
   7   4  -7     9.27    -7.56    13.03 <
   7   4  -6   235.49   230.29    17.69 o
   7   4  -5   188.74   177.38    23.16 o
   7   4  -4    83.38    82.98    14.47 o
   7   4  -3    76.85    76.87    14.31 o
   7   4  -2    84.07    86.04    14.31 o
   7   4  -1   130.01   135.73    16.40 o
   7   4   0    82.41   103.89    17.69 o
   7   4   1   352.76   368.27    26.53 o
   7   4   2     3.69     4.18    16.89 <
   7   4   3    28.42    24.93    18.82 <
   7   4   4   104.97   101.47    21.39 o
   7   4   5   120.83   108.55    22.68 o
   7   5  -9    35.72     9.01    23.16 <
   7   5  -8    11.51   -14.96    21.55 <
   7   5  -7   185.90   167.57    16.89 o
   7   5  -6    77.65    79.12    16.08 o
   7   5  -5     3.38    -2.09    14.80 <
   7   5  -4    62.40    65.29    15.60 o
   7   5  -3    42.23    24.77    14.80 <
   7   5  -2   588.62   643.91    30.23 o
   7   5  -1    25.38    40.53    15.28 <
   7   5   0   861.44   954.61    36.67 o
   7   5   1   156.98   158.40    18.33 o
   7   5   2    65.35    71.24    17.37 o
   7   5   3    29.47    46.48    17.37 <
   7   6  -8     1.40   -16.40    19.78 <
   7   6  -7    86.21    57.57    20.42 <
   7   6  -6     5.86    38.27    23.64 <
   7   6  -5    11.05    -4.50    15.76 <
   7   6  -4     0.44     1.13    15.76 <
   7   6  -3    18.99    22.68    16.24 <
   7   6  -2   438.99   513.01    29.91 o
   7   6  -1    41.14    47.76    16.24 <
   7   6   0   272.28   288.83    21.07 o
   7   6   1    99.07   142.97    21.87 o
   7   6   2    24.57    15.92    18.01 <
   7   7  -6     2.51    -8.20    24.28 <
   7   7  -5     4.53     9.97    17.53 <
   7   7  -4    86.73   114.98    19.14 o
   7   7  -3   185.68   212.60    20.10 o
   7   7  -2    18.54    27.50    17.21 <
   7   7  -1    22.67    52.75    17.69 <
   8  -8  -2     1.86    -5.47    17.05 <
   8  -8  -1     0.29   -11.58    16.08 <
   8  -8   0     3.53     9.97    15.60 <
   8  -8   1   241.17   206.49    19.14 o
   8  -8   2   329.61   306.03    21.23 o
   8  -8   3    90.45    98.42    15.92 o
   8  -8   4   278.79   244.28    19.62 o
   8  -7  -4   103.25   106.94    18.33 o
   8  -7  -3   324.40   329.51    23.48 o
   8  -7  -2    23.58    12.22    15.44 <
   8  -7  -1    25.19    18.65    14.80 <
   8  -7   0     0.21   -15.92    13.83 <
   8  -7   1    26.21     3.38    13.83 <
   8  -7   2   610.10   581.03    26.86 o
   8  -7   3     4.45     6.59    12.87 <
   8  -7   4   605.05   625.74    27.98 o
   8  -7   5    23.70    21.23    12.70 <
   8  -6  -6    50.29    62.40    17.69 o
   8  -6  -5   234.01   233.02    21.07 o
   8  -6  -4    61.13    57.41    15.76 o
   8  -6  -3   467.60   472.48    23.96 o
   8  -6  -2    20.73     6.75    14.15 <
   8  -6  -1    66.32    56.45    14.47 o
   8  -6   0    15.50    23.32    13.19 <
   8  -6   1    34.12    36.34    13.35 <
   8  -6   2   341.72   317.77    19.30 o
   8  -6   3    14.06     6.43    12.06 <
   8  -6   4   175.39   180.12    15.92 o
   8  -6   5    66.71    57.09    12.87 o
   8  -6   6   119.94   115.47    14.47 o
   8  -5  -7     0.51     5.79    23.00 <
   8  -5  -6     0.62    -0.96    22.68 <
   8  -5  -5   217.13   208.90    18.49 o
   8  -5  -4    10.72    12.87    13.83 <
   8  -5  -3   558.41   612.23    27.34 o
   8  -5  -2   222.47   227.07    17.69 o
   8  -5  -1    49.47    59.66    13.51 o
   8  -5   0    43.44    50.98    13.19 o
   8  -5   1     0.48     7.08    11.90 <
   8  -5   2     0.04    14.63    11.58 <
   8  -5   3     7.72     2.41    11.10 <
   8  -5   4    65.49    85.72    13.19 o
   8  -5   5   348.33   364.89    27.18 o
   8  -5   6    18.82     2.89    13.99 <
   8  -5   7   205.50   179.15    18.65 o
   8  -4  -8    21.80    26.70    23.80 <
   8  -4  -7    65.43   105.01    24.12 o
   8  -4  -6    27.42    26.70    21.87 <
   8  -4  -5    23.31    31.52    14.15 <
   8  -4  -4    41.62    40.85    13.35 o
   8  -4  -3   252.31   256.82    17.05 o
   8  -4  -2   680.65   717.89    27.66 o
   8  -4  -1   141.38   150.52    14.31 o
   8  -4   0   397.58   427.77    17.69 o
   8  -4   1    11.14    25.57     9.01 <
   8  -4   2    62.97    84.75    10.13 o
   8  -4   3     0.17     5.47     8.84 <
   8  -4   4    97.68    96.33    11.74 o
   8  -4   5   549.74   546.78    23.16 o
   8  -4   6    34.86    31.68    11.26 <
   8  -4   7   115.08    89.57    14.31 o
   8  -3  -8    56.19    73.65    23.16 o
   8  -3  -7    92.20    99.38    23.16 o
   8  -3  -6    79.02   105.98    16.56 o
   8  -3  -5    16.46    43.90    20.10 <
   8  -3  -4     0.08    -0.16    11.74 <
   8  -3  -3   235.88   259.08    17.21 o
   8  -3  -2   665.01   700.36    21.71 o
   8  -3  -1    61.59    85.07     9.81 o
   8  -3   0   253.60   286.90    15.28 o
   8  -3   1     8.24    14.15     8.36 <
   8  -3   2     7.40    19.14     9.33 <
   8  -3   3    51.35    74.30    11.10 o
   8  -3   4   317.59   329.35    16.89 o
   8  -3   5   107.06    94.88    11.10 o
   8  -3   6     2.11     9.65    10.94 <
   8  -3   7     7.68    -6.11    12.06 <
   8  -2  -9    60.58    83.62    34.25 <
   8  -2  -8   188.06   270.49    39.56 o
   8  -2  -7   216.15   237.85    19.62 o
   8  -2  -6    10.39    21.55    13.83 <
   8  -2  -5     0.36     4.50    17.53 <
   8  -2  -4   150.82   173.20    20.58 o
   8  -2  -3   129.45   122.22    10.77 o
   8  -2  -2    45.91    60.31     9.49 o
   8  -2  -1     4.09    11.74     9.01 <
   8  -2   0    13.09    20.58     9.01 <
   8  -2   1   430.38   439.35    18.82 o
   8  -2   2     3.99    17.21     9.33 <
   8  -2   3   617.03   581.35    22.68 o
   8  -2   4   536.79   476.66    18.82 o
   8  -2   5     1.97    17.37    10.45 <
   8  -2   6     6.57     0.00    12.87 <
   8  -2   7     5.26     7.40    15.76 <
   8  -1  -9     6.91    58.38    30.07 <
   8  -1  -8    37.65    61.11    28.95 <
   8  -1  -7   590.49   600.17    37.31 o
   8  -1  -6   515.73   485.35    34.58 o
   8  -1  -5     5.53    11.26    23.48 <
   8  -1  -4   167.84   146.66    27.18 o
   8  -1  -3     6.30   -10.13    13.03 <
   8  -1  -2    51.00    43.26     9.81 o
   8  -1  -1     0.27   -17.85     8.52 <
   8  -1   0   119.36   116.75    10.77 o
   8  -1   1  1349.53  1289.91    35.54 o
   8  -1   2    29.03    44.87     9.97 o
   8  -1   3   598.19   595.18    22.84 o
   8  -1   4   268.80   249.10    19.78 o
   8  -1   5     0.24     6.75    13.99 <
   8  -1   6     3.83    -3.70    15.76 <
   8  -1   7   120.18   110.96    19.62 o
   8   0  -9    33.04    63.04    27.18 <
   8   0  -8     8.08    24.44    16.89 <
   8   0  -7   329.86   374.54    32.97 o
   8   0  -6   477.13   486.31    34.09 o
   8   0  -5    87.19    63.52    18.01 o
   8   0  -4   207.85   197.64    18.65 o
   8   0  -3    16.07    -6.11    13.19 <
   8   0  -2    34.28    11.74     9.17 <
   8   0  -1    61.01    54.68     9.65 o
   8   0   0   374.90   341.09    17.21 o
   8   0   1   345.61   342.70    17.69 o
   8   0   2    21.57    37.79    13.67 <
   8   0   3    78.79    78.48    15.76 o
   8   0   4   658.76   626.38    31.36 o
   8   0   5   220.76   226.91    20.91 o
   8   0   6    14.29     1.45    16.24 <
   8   1  -9    33.86    41.97    18.49 <
   8   1  -8    78.36    75.10    18.33 o
   8   1  -7    70.39    82.18    18.01 o
   8   1  -6    80.96    64.00    17.69 o
   8   1  -5    35.12    27.82    13.51 <
   8   1  -4   105.09   116.43    16.72 o
   8   1  -3   732.11   735.25    23.96 o
   8   1  -2    53.05    47.28    10.29 o
   8   1  -1   481.24   470.55    24.77 o
   8   1   0   324.63   298.80    22.68 o
   8   1   1    35.26    48.57    14.15 o
   8   1   2   151.65   179.63    18.17 o
   8   1   3    38.05    36.67    16.08 <
   8   1   4   821.30   845.57    37.79 o
   8   1   5   368.87   332.89    25.57 o
   8   1   6    56.62    77.51    19.62 o
   8   2  -9     5.46    18.01    28.63 <
   8   2  -8   154.17   147.79    32.81 o
   8   2  -7     0.23    55.16    17.85 o
   8   2  -6    52.07    63.20    17.85 o
   8   2  -5   233.75   209.87    17.85 o
   8   2  -4   108.30   112.73    14.31 o
   8   2  -3  1227.58  1152.89    40.20 o
   8   2  -2     2.79     9.65    13.35 <
   8   2  -1   399.98   407.03    24.93 o
   8   2   0   140.26   123.35    16.72 o
   8   2   1   184.49   208.90    19.46 o
   8   2   2   227.02   220.00    20.42 o
   8   2   3    10.29    30.88    17.53 <
   8   2   4    69.37    76.07    18.65 o
   8   2   5    33.99    32.32    18.82 <
   8   3  -9    31.64    17.69    32.00 <
   8   3  -8    56.60    63.20    33.13 <
   8   3  -7     9.31    17.69    29.91 <
   8   3  -6   201.82   181.72    23.32 o
   8   3  -5    40.16    52.27    19.94 <
   8   3  -4   116.48   107.43    14.96 o
   8   3  -3   354.37   376.79    25.09 o
   8   3  -2    57.42    69.47    15.92 o
   8   3  -1     0.14    -3.54    14.96 <
   8   3   0   219.22   227.88    20.58 o
   8   3   1   242.05   241.55    21.55 o
   8   3   2     7.70    15.92    17.53 <
   8   3   3    40.35    48.41    19.14 <
   8   3   4    28.93    44.71    19.94 <
   8   4  -8    15.77   -19.78    33.13 <
   8   4  -7   285.31   242.19    41.33 o
   8   4  -6   104.31   105.66    23.48 o
   8   4  -5    47.15    68.03    22.19 o
   8   4  -4     5.10     0.64    14.31 <
   8   4  -3     0.42     9.01    14.63 <
   8   4  -2   211.48   237.85    18.98 o
   8   4  -1    13.35    22.35    15.60 <
   8   4   0   675.06   704.38    33.45 o
   8   4   1   127.41   119.97    20.26 o
   8   4   2   100.07    98.42    20.91 o
   8   4   3    16.83    36.99    20.26 <
   8   5  -7   116.37    45.83    36.67 <
   8   5  -6     8.10   -12.38    22.68 <
   8   5  -5   138.57   123.67    17.37 o
   8   5  -4    19.10    24.77    16.08 <
   8   5  -3    31.09    43.26    16.56 <
   8   5  -2   126.01   124.96    18.01 o
   8   5  -1    24.39    47.76    16.72 <
   8   5   0   178.45   210.99    20.42 o
   8   5   1    63.18    78.32    18.17 o
   8   6  -5    13.51    23.48    18.65 <
   8   6  -4   249.96   258.43    21.07 o
   8   6  -3   188.84   206.65    20.10 o
   8   6  -2    16.41    30.07    17.69 <
   9  -7  -1   216.76   187.19    18.65 o
   9  -7   0    87.43    97.94    16.89 o
   9  -7   1     7.99   -22.68    13.83 <
   9  -7   2     0.81    13.35    13.67 <
   9  -6  -4    63.10    82.18    17.53 o
   9  -6  -3   276.42   274.03    21.39 o
   9  -6  -2     9.12     2.57    14.80 <
   9  -6  -1    79.01    66.74    15.28 o
   9  -6   0   181.53   179.79    17.05 o
   9  -6   1     1.24    -6.11    12.70 <
   9  -6   2    97.10   114.18    15.28 o
   9  -6   3   107.00   121.90    15.12 o
   9  -6   4   116.71   114.82    15.12 o
   9  -5  -5   209.34   210.83    26.53 o
   9  -5  -4     0.54   -24.93    20.75 <
   9  -5  -3   144.34   146.83    16.89 o
   9  -5  -2   322.41   325.98    20.10 o
   9  -5  -1    35.80    36.99    13.83 <
   9  -5   0   544.62   580.39    26.53 o
   9  -5   1     5.16    11.42    12.54 <
   9  -5   2   213.93   245.41    18.01 o
   9  -5   3   164.86   172.56    15.44 o
   9  -5   4   156.56   141.04    17.37 o
   9  -5   5   181.42   169.82    18.82 o
   9  -4  -6    17.30    -4.02    21.55 <
   9  -4  -5   142.28   146.18    23.16 o
   9  -4  -4     0.34     3.70    18.65 <
   9  -4  -3    44.32    41.65    13.67 o
   9  -4  -2   186.96   215.49    16.72 o
   9  -4  -1    27.90    36.67    12.70 <
   9  -4   0   721.41   711.61    27.66 o
   9  -4   1    35.60    43.74    11.90 o
   9  -4   2    45.05    19.94    13.35 <
   9  -4   3    86.87   103.24    16.24 o
   9  -4   4    50.95    49.53    14.47 o
   9  -4   5     2.86    11.26    13.99 <
   9  -3  -7   272.41   324.05    31.20 o
   9  -3  -6     1.93     7.88    20.58 <
   9  -3  -5    46.93    74.78    20.26 o
   9  -3  -4    68.49    91.83    19.78 o
   9  -3  -3    70.48    75.74    13.19 o
   9  -3  -2     8.27    15.44     9.65 <
   9  -3  -1     5.99    19.78     9.65 <
   9  -3   0    97.62   103.24    11.26 o
   9  -3   1    43.29    62.24    10.45 o
   9  -3   2     1.86     8.36     9.81 <
   9  -3   3   333.05   360.07    19.30 o
   9  -3   4   105.34   105.82    12.54 o
   9  -3   5    49.43    66.42    15.44 o
   9  -2  -7   328.72   402.85    53.71 o
   9  -2  -6   212.73   201.50    23.16 o
   9  -2  -5    19.38    27.02    26.21 <
   9  -2  -4   169.84   130.26    27.34 o
   9  -2  -3     5.65   -14.15    13.83 <
   9  -2  -2    75.27    64.17    10.61 o
   9  -2  -1    18.18    11.74     9.65 <
   9  -2   0    63.07    68.67    10.45 o
   9  -2   1    24.16    32.81     9.81 o
   9  -2   2    34.81    55.80    10.94 o
   9  -2   3   303.30   311.18    22.84 o
   9  -2   4   167.36   163.87    18.01 o
   9  -2   5     7.35    21.87    15.12 <
   9  -1  -8    20.98   -10.77    28.95 <
   9  -1  -7   176.72   182.21    22.35 o
   9  -1  -6    86.84    89.74    19.46 o
   9  -1  -5    60.83    34.58    24.93 <
   9  -1  -4   138.73   100.99    24.60 o
   9  -1  -3     0.55     2.89    14.15 <
   9  -1  -2    68.50    68.19    10.94 o
   9  -1  -1   376.25   337.39    17.85 o
   9  -1   0   154.80   146.50    13.19 o
   9  -1   1     9.79    17.69    12.54 <
   9  -1   2    14.00     4.99    13.03 <
   9  -1   3    57.01    73.81    15.60 o
   9  -1   4   288.84   279.50    21.71 o
   9  -1   5   124.79   138.79    19.14 o
   9   0  -8    20.15    12.70    18.33 <
   9   0  -7    46.22    54.68    19.30 <
   9   0  -6    20.11    19.94    17.37 <
   9   0  -5    41.49    -1.13    17.85 <
   9   0  -4    86.25    65.77    16.08 o
   9   0  -3   128.26   135.41    25.25 o
   9   0  -2     0.02     3.86    11.74 <
   9   0  -1   995.32  1031.48    37.47 o
   9   0   0   289.48   307.32    22.51 o
   9   0   1   164.00   202.47    18.17 o
   9   0   2     0.51    15.44    14.80 <
   9   0   3     1.89     5.63    15.28 <
   9   0   4   546.25   551.60    31.52 o
   9   1  -8   310.88   308.12    30.07 o
   9   1  -7    24.25    24.28    23.16 <
   9   1  -6    28.48    39.72    27.98 <
   9   1  -5     5.41     8.36    18.17 <
   9   1  -4    73.59    84.59    25.57 o
   9   1  -3   152.62   174.49    28.95 o
   9   1  -2    43.89    63.84    14.63 o
   9   1  -1   834.67   790.25    32.81 o
   9   1   0   473.72   500.62    27.98 o
   9   1   1    41.20    56.93    16.08 o
   9   1   2    12.94    29.43    15.92 <
   9   1   3     1.83    41.49    17.05 <
   9   1   4     9.44    26.86    18.17 <
   9   2  -8   171.35   181.56    35.54 o
   9   2  -7    75.46    65.13    31.36 <
   9   2  -6    19.95    -5.47    28.95 <
   9   2  -5   109.28   118.04    22.03 o
   9   2  -4    85.20   100.67    22.51 o
   9   2  -3    57.44    61.91    15.12 o
   9   2  -2    31.28    42.62    15.60 <
   9   2  -1   173.33   168.86    18.17 o
   9   2   0   495.95   472.48    28.63 o
   9   2   1   138.12   139.91    19.14 o
   9   2   2   249.37   272.10    23.16 o
   9   2   3   136.68   146.50    21.39 o
   9   3  -7   290.83   247.66    41.01 o
   9   3  -6     5.09    16.08    22.35 <
   9   3  -5   559.11   647.29    44.06 o
   9   3  -4    31.35    33.45    21.39 <
   9   3  -3     5.15    17.69    15.28 <
   9   3  -2   345.54   411.05    29.27 o
   9   3  -1     7.74    37.63    17.05 <
   9   3   0   717.38   789.61    36.83 o
   9   3   1     3.87    21.39    18.33 <
   9   4  -6    24.27    45.35    24.60 <
   9   4  -5   294.31   314.08    31.20 o
   9   4  -4    61.17   101.80    24.93 o
   9   4  -3    10.24    29.43    16.08 <
   9   4  -2    37.63    66.90    17.53 o
   9   4  -1    29.24    50.17    17.53 <
   9   4   0   203.57   249.10    24.12 o
  10  -5  -2    38.29    35.22    20.91 <
  10  -5  -1   104.01   109.36    15.44 o
  10  -5   0   118.28   128.81    15.76 o
  10  -5   1    10.30    23.32    13.03 <
  10  -4  -4   196.52   207.94    25.41 o
  10  -4  -3     1.16   -11.58    18.82 <
  10  -4  -2   204.01   228.52    24.28 o
  10  -4  -1    23.30    20.58    12.70 <
  10  -4   0     7.22    -3.70    13.67 <
  10  -4   1    75.18    91.34    15.60 o
  10  -4   2    33.81    32.97    14.63 <
  10  -3  -5   169.89   116.27    31.04 o
  10  -3  -4   263.76   189.44    32.97 o
  10  -3  -3     0.02   -45.35    24.60 <
  10  -3  -2   169.51   110.32    28.63 o
  10  -3  -1     3.96    -1.13    12.70 <
  10  -3   0     0.11   -13.83    12.06 <
  10  -3   1     0.69   -23.64    13.03 <
  10  -3   2   141.07   135.73    19.14 o
  10  -2  -5    38.80   -14.47    24.77 <
  10  -2  -4    42.22    13.19    25.89 <
  10  -2  -3     1.16    -9.33    19.62 <
  10  -2  -2   186.31   133.96    19.30 o
  10  -2  -1   247.30   241.23    18.33 o
  10  -2   0   127.25   126.56    14.63 o
  10  -2   1    32.49    29.11    12.54 <
  10  -2   2    89.83   105.01    15.12 o
  10  -1  -3    48.56    86.04    24.12 o
  10  -1  -2    60.66    63.36    23.64 <
  10  -1  -1   734.92   749.08    30.72 o
  10  -1   0   221.80   218.55    17.69 o
  10  -1   1   229.20   279.82    22.03 o
  10  -1   2    17.61    31.36    14.63 <
  10   0  -5     0.90     0.80    29.11 <
  10   0  -4    12.47    49.21    24.93 <
  10   0  -3    17.60    61.11    24.44 <
  10   0  -2    99.46   146.66    27.34 o
  10   0  -1   309.08   301.85    23.16 o
  10   0   0   179.89   191.53    18.17 o
  10   0   1    80.45    76.23    15.92 o
  10   0   2   135.68   132.03    28.95 o
  10   1  -5   135.51   143.77    22.84 o
  10   1  -4    29.36    47.60    21.23 <
  10   1  -3    25.60    54.84    26.86 <
  10   1  -2    62.18    80.89    26.86 o
  10   1  -1    18.60    36.02    15.60 <
  10   1   0   129.53   109.03    17.53 o
  10   2  -4    31.15    64.49    22.68 <
  10   2  -3   202.67   220.16    27.34 o
  10   2  -2    26.06    69.63    28.95 <
  10   2  -1     8.89    34.09    16.72 <
